# Supplementary material for: Exploring households’ resilience to climate change-induced shocks using Climate Resilience Index in Dinki watershed, central highlands of Ethiopia
Source: PLoS One. 2019 Jul 9;14(7):e0219393. doi: 10.1371/journal.pone.0219393 (PMC6615616; doi:10.1371/journal.pone.0219393)
Supplement: S6 Table — (XLSX) [file pone.0219393.s006.xlsx]

## Sheet: PCA, weighted factors
	1	2	3	4	5	6	7	8	9	10	11	12	13	14	15	16	17	18	19	20	21	22	23	24	25	26	27	28	29	30
HH	Age	Gender	Div.Income sources	techutil	coping	FamilySize	ShareResTech	part.Govern	CBOs	SSN	Electr	Road	Credit	Market	SWC	Inf.Soil	per.CC impacts	Slope	Livestock	Farm size	ComDevice	Toilet	Water sufficiency	Imp.Water	Incom/capita/USD	DietDiver	HFIAS	Injury	Shock	EWS	Resilience index	Transformed score	at 5 scale
1	-0.956758	-3.04805	-0.612959	-2.67444	-0.734172	-0.599362	-3.02033	-2.97207	-0.383567	-2.41118	-0.395165	-0.418442	-1.01091	-0.898474	-0.861826	-0.552355	-0.751837	-6.07768	-0.785956	-0.578739	-2.12347	-2.51578	-0.562199	-1.4315	-0.799016	-2.6627	-0.320503	-2.50913	-1.44317	-3.07515	-41.1031	95.5	3.32753
2	-0.860311	-1.27593	-0.612959	-2.67444	-1.45579	0.880544	-3.02033	-2.97207	-0.383567	-2.72886	-0.395165	-0.418442	-2.72433	-2.50289	-0.861826	-0.891223	-0.751837	10.8048	-1.41472	-0.578739	-2.12347	-2.51578	-0.562199	-1.4315	-1.32057	-2.6627	-1.16736	-0.76668	-1.44317	-3.07515	-42.7223	104.5	3.64111
3	0.875742	-1.27593	-0.612959	-2.67444	-1.45579	0.880544	-3.02033	-2.97207	0.672123	-2.41118	-0.395165	-0.418442	-2.72433	-2.50289	-0.861826	-1.23009	0.501224	10.8048	-1.41472	0.225065	-2.12347	-2.51578	-2.21573	-1.4315	-1.11195	-2.6627	-0.776503	-0.76668	-1.44317	-3.07515	-38.9489	75.5	2.63066
4	-0.378074	-1.27593	-0.612959	-0.92644	-1.45579	-1.33931	-3.02033	-2.97207	-0.0316707	-2.41118	-0.395165	-0.418442	-2.72433	-2.50289	-0.861826	-1.23009	0.501224	2.36354	-0.785956	-0.578739	-2.12347	-2.51578	-2.21573	-3.53665	-1.11195	-2.6627	-0.776503	-0.76668	-1.44317	-3.07515	-43.6501	112.5	3.91986
5	-0.378074	-3.04805	0.238373	-2.67444	-0.0125561	-1.33931	-1.17867	-1.17082	-0.735464	0.130248	-0.395165	-0.418442	-1.01091	-0.898474	2.07622	0.803117	0.501224	-107.372	0.471574	1.02887	-0.698323	-2.51578	-0.562199	-3.53665	0.244086	-0.813602	0.396069	-2.50913	-1.44317	-1.09118	-20.4333	-97.5	-3.39721
6	-0.763863	-1.27593	-0.612959	-0.92644	-0.734172	-0.599362	-3.02033	-2.97207	-0.383567	-2.41118	-0.395165	-0.418442	-2.72433	-2.50289	-0.861826	-0.552355	-0.751837	16732.9	-0.785956	-0.578739	-2.12347	-2.51578	-2.21573	-1.4315	-1.00764	-2.6627	-0.450789	-0.76668	-1.44317	-3.07515	-57.6969	143.5	5
7	1.35798	-1.27593	-0.612959	-2.67444	-0.0125561	0.880544	-1.17867	-1.17082	-0.0316707	1.08328	-0.395165	-0.418442	-1.01091	-0.898474	-0.861826	-0.552355	0.501224	-39.8426	-0.157191	-0.578739	-0.698323	-0.47043	-0.562199	-1.4315	-0.486085	-2.6627	-0.25536	-2.50913	-1.44317	-1.09118	-19.5774	-102.5	-3.57143
8	-0.426297	-3.04805	-0.612959	-0.92644	-0.734172	-0.599362	-3.02033	-2.97207	-0.383567	0.130248	-0.395165	-0.418442	-2.72433	-2.50289	-0.861826	0.464249	-0.751837	-39.8426	-0.785956	-0.578739	-2.12347	-2.51578	-2.21573	-3.53665	-0.799016	-2.6627	-0.385646	-0.76668	-1.44317	-3.07515	-40.6321	91.5	3.18815
9	1.16508	-1.27593	1.08971	-0.92644	-0.0125561	0.880544	-1.17867	-1.17082	-0.0316707	0.130248	-0.395165	-0.418442	-1.01091	-0.898474	1.68448	0.803117	0.501224	-107.372	1.10034	1.02887	-0.698323	-2.51578	-0.562199	-1.4315	1.28719	-0.813602	0.396069	-2.50913	-3.39339	-1.09118	-10.1599	-135.5	-4.72125
10	0.972189	-3.04805	0.238373	-0.92644	1.43068	-0.599362	-1.17867	-1.17082	-0.383567	0.130248	-0.395165	-0.418442	-1.01091	-0.898474	1.68448	0.633683	0.501224	-73.6075	0.471574	0.225065	-0.698323	-0.47043	-0.562199	-1.4315	0.0354655	-0.813602	0.330926	-2.50913	-1.44317	-3.07515	-14.3059	-125.5	-4.37282
11	0.875742	-1.27593	1.08971	-0.92644	0.70906	0.880544	-1.17867	-1.17082	1.37592	0.447927	-0.395165	-2.74312	-1.01091	-0.898474	2.07622	0.803117	0.501224	-73.6075	-0.157191	-0.578739	-0.698323	-2.51578	-0.562199	-3.53665	1.07857	-0.813602	0.265783	-2.50913	-3.39339	-3.07515	-17.2623	-112.5	-3.91986
12	1.02041	-1.27593	1.08971	-2.67444	-0.0125561	0.140591	-1.17867	-1.17082	1.37592	0.130248	-0.395165	-2.74312	-1.01091	-0.898474	1.68448	0.803117	0.501224	-65.1663	0.471574	0.225065	-0.698323	-0.47043	-0.562199	-1.4315	0.869947	-0.813602	0.330926	-2.50913	-1.44317	-3.07515	-13.6552	-127.5	-4.44251
13	-0.956758	-3.04805	-0.612959	-0.92644	-0.734172	0.140591	-3.02033	-2.97207	-0.0316707	-2.41118	-0.395165	-2.74312	-2.72433	-2.50289	-0.861826	-1.23009	-0.751837	-39.8426	-1.41472	0.225065	-2.12347	-2.51578	-2.21573	-1.4315	-0.903326	-2.6627	-0.385646	-0.76668	-1.44317	-3.07515	-44.4553	118.5	4.12892
14	-0.378074	-1.27593	-0.612959	-0.92644	-0.0125561	-0.599362	-1.17867	-1.17082	0.672123	-0.18743	-0.395165	-2.74312	-1.01091	-0.898474	-0.861826	-1.23009	0.501224	-55.0368	-0.157191	1.02887	-0.698323	-2.51578	-0.562199	-3.53665	-0.277465	-2.6627	0.0703543	-0.76668	-1.44317	-1.09118	-24.8655	-54.5	-1.89895
15	1.11686	-1.27593	-0.612959	-2.67444	-0.0125561	-0.599362	-1.17867	-1.17082	0.672123	0.130248	-2.86495	-2.74312	-1.01091	-2.50289	-0.861826	-1.23009	0.501224	-93.8664	-0.157191	0.225065	-0.698323	-2.51578	-0.562199	-1.4315	0.139776	-0.813602	0.135497	-2.50913	-3.39339	-3.07515	-30.8801	6.5	0.226481
16	-0.378074	-3.04805	-0.612959	-0.92644	0.70906	-1.33931	-3.02033	-2.97207	1.02402	-0.18743	-2.86495	-2.74312	-1.01091	-0.898474	-0.861826	-0.552355	-0.751837	-39.8426	-0.785956	-0.578739	-2.12347	-2.51578	-2.21573	-1.4315	-0.590395	-2.6627	-0.190217	-2.50913	-1.44317	-1.09118	-38.5332	73.5	2.56098
17	0.5864	-1.27593	1.08971	-0.92644	1.43068	-1.33931	-1.17867	-1.17082	0.672123	0.130248	-0.395165	-2.74312	-1.01091	-0.898474	1.68448	0.803117	0.501224	-107.372	0.471574	0.225065	-0.698323	-0.47043	-0.562199	-1.4315	0.661326	-0.813602	0.330926	-2.50913	-1.44317	-3.07515	-13.2481	-128.5	-4.47735
18	-0.378074	-3.04805	0.238373	-2.67444	1.43068	0.880544	-1.17867	-1.17082	-0.735464	-0.18743	-2.86495	-2.74312	-1.01091	-0.898474	1.68448	0.803117	-0.751837	-93.8664	-0.157191	1.02887	-0.698323	-2.51578	-0.562199	-3.53665	0.139776	-0.813602	0.330926	-2.50913	-1.44317	-1.09118	-24.3388	-58.5	-2.03833
19	1.06864	-1.27593	-0.612959	-2.67444	-0.734172	-0.599362	-3.02033	-2.97207	-1.08736	0.130248	-2.86495	-2.74312	-2.72433	-2.50289	-0.861826	-0.552355	0.501224	-39.8426	-0.785956	0.225065	-2.12347	-2.51578	-0.562199	-3.53665	-0.799016	-2.6627	-0.190217	-0.76668	-1.44317	-1.09118	-39.7381	79.5	2.77003
20	0.972189	-1.27593	-0.612959	-2.67444	-0.734172	0.880544	-3.02033	-2.97207	-1.08736	-1.77582	-2.86495	-2.74312	-2.72433	-2.50289	-0.861826	-0.891223	0.501224	-39.8426	-1.41472	0.225065	-2.12347	-2.51578	-2.21573	-1.4315	-0.903326	-2.6627	-0.25536	-0.76668	-1.44317	-1.09118	-40.9462	92.5	3.223
21	-0.426297	-3.04805	-0.612959	-0.92644	-0.734172	-0.599362	-3.02033	-2.97207	-1.08736	-1.77582	-2.86495	-2.74312	-2.72433	-2.50289	-0.861826	-1.23009	-0.751837	-22.9601	-0.785956	-0.578739	-2.12347	-2.51578	-2.21573	-1.4315	-1.00764	-2.6627	-0.385646	-0.76668	-1.44317	-1.09118	-45.8671	125.5	4.37282
22	-0.378074	-1.27593	1.08971	-2.67444	-0.0125561	0.880544	-1.17867	-1.17082	-0.0316707	-0.18743	-2.86495	-2.74312	-1.01091	-0.898474	1.68448	0.803117	0.501224	-73.6075	1.7291	1.02887	-0.698323	-0.47043	-0.562199	-3.53665	1.07857	-0.813602	0.461211	-2.50913	-1.44317	-1.09118	-16.2213	-117.5	-4.09408
23	0.875742	-1.27593	0.238373	-2.67444	-0.0125561	0.880544	-3.02033	-2.97207	1.02402	0.130248	-2.86495	-2.74312	-1.01091	-0.898474	0.901	0.803117	0.501224	-82.0487	-0.157191	0.225065	-2.12347	-2.51578	-0.562199	-1.4315	-0.486085	-2.6627	-0.125074	-2.50913	-1.44317	-1.09118	-26.9189	-35.5	-1.23693
24	-0.426297	-3.04805	-0.612959	-2.67444	-0.734172	-0.599362	-3.02033	-2.97207	-1.08736	-2.41118	-2.86495	-2.74312	-2.72433	-2.50289	-0.861826	-1.23009	-0.751837	-39.8426	-1.41472	-0.578739	-2.12347	-2.51578	-2.21573	-1.4315	-1.11195	-2.6627	-0.385646	-0.76668	-1.44317	-3.07515	-50.9506	137.5	4.79094
25	0.923966	-1.27593	-0.612959	-2.67444	-0.734172	0.880544	-3.02033	-2.97207	-1.08736	0.130248	-2.86495	-2.74312	-2.72433	-2.50289	-0.861826	-1.23009	0.501224	-22.9601	-1.41472	0.225065	-2.12347	-2.51578	-2.21573	-3.53665	-0.799016	-2.6627	-0.25536	-0.76668	-1.44317	-3.07515	-43.4289	109.5	3.81533
26	-0.426297	-3.04805	-0.612959	-2.67444	-0.734172	-1.33931	-3.02033	-2.97207	-1.08736	-2.41118	-2.86495	-2.74312	-2.72433	-2.50289	-0.861826	-1.39952	-0.751837	10.8048	-0.785956	-1.38254	-2.12347	-2.51578	-2.21573	-1.4315	-1.11195	-2.6627	-0.776503	-2.50913	-1.44317	-3.07515	-54.219	142.5	4.96516
27	1.06864	-1.27593	-0.612959	-0.92644	-0.734172	-1.33931	-3.02033	-2.97207	-0.735464	-0.18743	-2.86495	-2.74312	-2.72433	-2.50289	-0.470087	-1.39952	0.501224	-6.07768	-0.785956	-0.578739	-2.12347	-2.51578	-2.21573	-3.53665	-1.11195	-2.6627	-0.581074	-0.76668	-1.44317	-3.07515	-44.3301	116.5	4.05923
28	-0.0887316	-1.27593	1.08971	-2.67444	-0.0125561	0.880544	-1.17867	-1.17082	1.02402	-0.18743	-2.86495	-2.74312	-1.01091	-0.898474	1.68448	0.803117	0.501224	-107.372	1.10034	1.02887	-0.698323	-0.47043	-0.562199	-3.53665	0.765637	-0.813602	0.591497	-2.50913	-1.44317	-1.09118	-15.6539	-120.5	-4.19861
29	-0.908534	-1.27593	-0.612959	-0.92644	-0.734172	0.880544	-3.02033	-2.97207	-0.735464	-2.41118	-2.86495	-2.74312	-2.72433	-2.50289	0.117522	-1.23009	-0.751837	10.8048	-1.41472	-0.578739	-2.12347	-2.51578	-2.21573	-1.4315	-1.00764	-2.6627	-0.515931	-0.76668	-1.44317	-3.07515	-45.1782	121.5	4.23345
30	0.972189	-1.27593	0.238373	-2.67444	-0.0125561	0.880544	-1.17867	-1.17082	-0.383567	0.447927	-2.86495	-2.74312	-2.72433	-0.898474	1.68448	0.803117	0.501224	-73.6075	-0.157191	0.225065	-0.698323	-2.51578	-0.562199	-1.4315	-0.173155	-2.6627	-0.125074	-2.50913	-1.44317	-1.09118	-23.4697	-66.5	-2.31707
31	-0.860311	-1.27593	-0.612959	-0.92644	-0.734172	-0.599362	-3.02033	-2.97207	-1.08736	-2.41118	-2.86495	-2.74312	-2.72433	-2.50289	-0.861826	-1.39952	-0.751837	-6.07768	-1.41472	-1.38254	-2.12347	-2.51578	-2.21573	-1.4315	-1.32057	-2.6627	-0.515931	-0.76668	-1.44317	-3.07515	-49.2104	134.5	4.68641
32	0.875742	-1.27593	-0.612959	-0.92644	0.70906	0.880544	-1.17867	-1.17082	2.7835	1.08328	-0.395165	-0.418442	-1.01091	-0.898474	-0.470087	-0.552355	0.501224	-93.8664	1.10034	1.02887	-0.698323	-0.47043	-0.562199	-1.4315	1.3915	-0.813602	0.330926	-2.50913	-3.39339	-1.09118	-9.10116	-139.5	-4.86063
33	-0.378074	-1.27593	-0.612959	-0.92644	-0.0125561	-0.599362	-3.02033	-2.97207	-1.08736	0.130248	-2.86495	-2.74312	-1.01091	-2.50289	-0.861826	-0.552355	0.501224	-39.8426	0.471574	0.225065	-2.12347	-2.51578	-2.21573	-1.4315	0.0354655	-0.813602	0.20064	-2.50913	-1.44317	-3.07515	-35.9446	50.5	1.75958
34	-0.474521	-3.04805	-0.612959	-0.92644	-0.0125561	0.880544	-3.02033	-2.97207	-0.735464	-0.18743	-2.86495	-2.74312	-1.01091	-0.898474	-0.861826	-0.552355	-0.751837	-39.8426	-0.157191	0.225065	-2.12347	-2.51578	-0.562199	-3.53665	-0.694706	-2.6627	-0.190217	-2.50913	-1.44317	-3.07515	-39.9982	81.5	2.83972
35	0.875742	-1.27593	1.08971	-2.67444	-0.0125561	-0.599362	-1.17867	-1.17082	-0.735464	0.447927	-2.86495	-2.74312	-1.01091	-0.898474	1.68448	0.803117	0.501224	-65.1663	-0.157191	0.225065	-0.698323	-2.51578	-0.562199	-1.4315	0.139776	-0.813602	0.396069	-2.50913	-1.44317	-3.07515	-22.1425	-79.5	-2.77003
36	-0.956758	-1.27593	-0.612959	-0.92644	-0.734172	0.140591	-3.02033	-2.97207	-1.08736	-2.41118	-2.86495	-2.74312	-1.01091	-2.50289	-0.861826	-0.891223	-0.751837	-6.07768	-0.785956	-0.578739	-2.12347	-2.51578	-2.21573	-1.4315	-1.11195	-2.6627	-0.581074	-0.76668	-1.44317	-3.07515	-44.7692	119.5	4.16376
37	-0.570968	-1.27593	0.238373	-2.67444	-0.0125561	-0.599362	-1.17867	-1.17082	-0.0316707	0.130248	-2.86495	-2.74312	-1.01091	-0.898474	1.68448	0.633683	-0.751837	-93.8664	-0.157191	1.02887	-0.698323	-2.51578	-0.562199	-1.4315	0.0354655	-0.813602	0.330926	-2.50913	-1.44317	-1.09118	-22.8299	-73.5	-2.56098
38	0.827518	-1.27593	-0.612959	-0.92644	-0.734172	0.880544	-3.02033	-2.97207	-0.735464	-0.18743	-2.86495	-2.74312	-2.72433	-2.50289	-0.861826	-0.891223	0.501224	-6.07768	-1.41472	0.225065	-2.12347	-2.51578	-2.21573	-1.4315	-1.11195	-2.6627	-0.841646	-0.76668	-1.44317	-3.07515	-40.2152	84.5	2.94425
39	0.875742	-1.27593	1.08971	-0.92644	-0.0125561	-1.33931	-1.17867	-1.17082	0.672123	0.447927	-2.86495	-2.74312	-1.01091	-0.898474	1.68448	0.464249	0.501224	-39.8426	1.10034	1.02887	-0.698323	-0.47043	-0.562199	-3.53665	0.869947	-0.813602	0.330926	-2.50913	-3.39339	-1.09118	-17.3907	-111.5	-3.88502
40	-0.378074	-1.27593	0.238373	-0.92644	-0.0125561	-1.33931	-3.02033	-2.97207	-0.735464	-0.18743	-2.86495	-2.74312	-2.72433	-0.898474	1.68448	0.803117	0.501224	-107.372	0.471574	0.225065	-2.12347	-2.51578	-0.562199	-1.4315	0.139776	-0.813602	0.396069	-2.50913	-1.44317	-3.07515	-29.9854	-2.5	-0.087108
41	-0.908534	-3.04805	0.238373	-0.92644	-0.0125561	-0.599362	-1.17867	-1.17082	-1.08736	-0.18743	-2.86495	-2.74312	-1.01091	-0.898474	1.48861	0.803117	-0.751837	-39.8426	-0.157191	0.225065	-0.698323	-2.51578	-2.21573	-3.53665	-0.277465	-2.6627	0.265783	-0.76668	-1.44317	-1.09118	-29.6926	-8.5	-0.296167
42	-0.474521	-1.27593	0.238373	-0.92644	-0.0125561	0.880544	-3.02033	-2.97207	-0.0316707	0.130248	-2.86495	-2.74312	-1.01091	-2.50289	1.68448	0.633683	-0.751837	-65.1663	-0.157191	-0.578739	-2.12347	-2.51578	-0.562199	-3.53665	-0.486085	-2.6627	0.00521143	-2.50913	-1.44317	-1.09118	-32.6158	23.5	0.818815
43	1.06864	-1.27593	-0.612959	-2.67444	-0.0125561	-0.599362	-1.17867	-1.17082	-0.0316707	0.447927	-2.86495	-2.74312	-1.01091	-0.898474	-0.861826	-1.23009	0.501224	-82.0487	0.471574	1.02887	-0.698323	-2.51578	-0.562199	-1.4315	0.139776	-0.813602	0.265783	-2.50913	-1.44317	-1.09118	-24.2248	-59.5	-2.07317
44	-0.0405079	-1.27593	0.238373	-0.92644	-0.734172	-0.599362	-3.02033	-2.97207	-0.735464	-0.18743	-2.86495	-2.74312	-2.72433	-2.50289	0.901	0.803117	0.501224	-98.9312	-0.157191	-0.578739	-2.12347	-2.51578	-2.21573	-1.4315	-1.11195	-2.6627	-0.906789	-0.76668	-1.44317	-1.09118	-35.7892	48.5	1.6899
45	-0.378074	-1.27593	-0.612959	-0.92644	0.70906	0.880544	-1.17867	-1.17082	1.02402	0.130248	-2.86495	-2.74312	-1.01091	-0.898474	-0.470087	-1.23009	0.501224	-93.8664	0.471574	1.02887	-0.698323	-0.47043	-0.562199	-3.53665	0.765637	-0.813602	0.330926	-2.50913	-1.44317	-1.09118	-19.9492	-99.5	-3.4669
46	-0.281626	-1.27593	0.238373	-2.67444	-0.0125561	0.880544	-3.02033	-2.97207	-1.08736	-0.18743	-2.86495	-2.74312	-2.72433	-2.50289	1.68448	0.803117	0.501224	-82.0487	-0.157191	-0.578739	-2.12347	-2.51578	-0.562199	-1.4315	-0.381775	-2.6627	-0.190217	-2.50913	-1.44317	-1.09118	-33.8043	32.5	1.1324
47	-0.426297	-3.04805	-0.612959	-0.92644	-0.734172	-0.599362	-3.02033	-2.97207	-1.08736	-2.41118	-2.86495	-2.74312	-2.72433	-2.50289	-0.861826	-1.23009	-0.751837	-6.07768	-1.41472	-1.38254	-2.12347	-2.51578	-2.21573	-1.4315	-1.32057	-2.6627	-0.971931	-0.76668	-1.44317	-3.07515	-50.8351	136.5	4.7561
48	0.875742	-1.27593	1.08971	-0.92644	1.43068	0.880544	-1.17867	-1.17082	1.37592	1.08328	-2.86495	-2.74312	-1.01091	-0.898474	1.68448	0.803117	0.501224	-124.255	1.7291	-0.578739	-0.698323	-0.47043	-0.562199	-1.4315	2.33029	-0.813602	0.591497	-2.50913	-3.39339	-1.09118	-9.11798	-138.5	-4.82578
49	0.972189	-1.27593	0.238373	-2.67444	-0.0125561	-1.33931	-3.02033	-2.97207	-0.383567	0.447927	-2.86495	-2.74312	-2.72433	-0.898474	1.68448	0.803117	0.501224	-82.0487	0.471574	0.225065	-2.12347	-2.51578	-0.562199	-3.53665	-0.381775	-2.6627	0.20064	-2.50913	-1.44317	-3.07515	-34.0925	34.5	1.20209
50	-0.908534	-3.04805	-0.612959	-0.92644	-0.734172	-1.33931	-3.02033	-2.97207	-1.08736	-2.41118	-2.86495	-2.74312	-2.72433	-2.50289	-0.861826	-1.39952	-0.751837	-6.07768	-0.785956	-0.578739	-2.12347	-2.51578	-2.21573	-3.53665	-1.11195	-2.6627	-0.450789	-0.76668	-1.44317	-3.07515	-52.1696	140.5	4.89547
51	0.827518	-1.27593	1.08971	-2.67444	-0.0125561	0.880544	-1.17867	-1.17082	0.672123	0.130248	-2.86495	-2.74312	-1.01091	-0.898474	1.68448	0.803117	0.501224	-65.1663	1.10034	0.225065	-0.698323	-0.47043	-0.562199	-3.53665	0.765637	-0.813602	0.330926	-2.50913	-1.44317	-1.09118	-15.8785	-118.5	-4.12892
52	-0.570968	-3.04805	-0.612959	-2.67444	-0.734172	0.880544	-3.02033	-2.97207	-0.383567	-2.0935	-2.86495	-2.74312	-2.72433	-2.50289	-0.861826	-1.39952	-0.751837	-6.07768	-1.41472	-1.38254	-2.12347	-2.51578	-2.21573	-1.4315	-1.32057	-2.6627	-1.16736	-0.76668	-1.44317	-3.07515	-50.5913	135.5	4.72125
53	0.875742	-1.27593	0.238373	-2.67444	-0.734172	0.880544	-3.02033	-2.97207	-0.735464	0.447927	-2.86495	-2.74312	-1.01091	-2.50289	1.68448	-0.552355	0.501224	-39.8426	-0.785956	0.225065	-2.12347	-2.51578	-0.562199	-3.53665	-0.903326	-2.6627	-0.776503	-0.76668	-1.44317	-1.09118	-33.361	29.5	1.02787
54	-0.570968	-1.27593	-0.612959	-0.92644	-0.734172	-0.599362	-3.02033	-2.97207	-0.0316707	-0.18743	-2.86495	-2.74312	-1.01091	-2.50289	-0.861826	-1.39952	-0.751837	-22.9601	-0.157191	-1.38254	-2.12347	-2.51578	-2.21573	-3.53665	-0.903326	-2.6627	-0.385646	-0.76668	-1.44317	-3.07515	-44.2115	115.5	4.02439
55	0.972189	-1.27593	1.08971	-2.67444	1.43068	0.880544	-1.17867	-1.17082	3.4873	1.08328	-2.86495	-2.74312	-1.01091	-0.898474	2.07622	0.803117	0.501224	-124.255	4.24416	1.02887	-0.698323	-0.47043	-0.562199	-1.4315	2.85184	-0.813602	0.591497	-2.50913	-3.39339	-1.09118	-3.62219	-143.5	-5
56	0.875742	-1.27593	0.238373	-2.67444	-0.734172	-0.599362	-3.02033	-2.97207	-0.735464	-0.18743	-2.86495	-2.74312	-2.72433	-2.50289	1.68448	0.803117	0.501224	-107.372	-0.785956	0.225065	-2.12347	-2.51578	-2.21573	-1.4315	-0.799016	-2.6627	-0.320503	-0.76668	-1.44317	-3.07515	-36.7388	58.5	2.03833
57	-0.763863	-3.04805	-0.612959	-0.92644	-0.0125561	0.880544	-3.02033	-2.97207	-0.0316707	0.130248	-2.86495	-2.74312	-2.72433	-0.898474	-0.861826	-0.552355	-0.751837	-39.8426	-0.157191	-0.578739	-2.12347	-2.51578	-2.21573	-3.53665	-0.694706	-2.6627	-0.25536	-2.50913	-1.44317	-1.09118	-41.518	99.5	3.4669
58	-0.32985	-1.27593	0.238373	-2.67444	-0.734172	0.140591	-3.02033	-2.97207	-0.735464	-0.18743	-2.86495	-2.74312	-2.72433	-2.50289	1.68448	0.464249	0.501224	-107.372	-0.785956	-0.578739	-2.12347	-2.51578	-2.21573	-3.53665	-1.11195	-2.6627	-0.581074	-0.76668	-1.44317	-1.09118	-39.0418	76.5	2.66551
59	-0.426297	-1.27593	-0.612959	-2.67444	-0.734172	0.880544	-3.02033	-2.97207	-0.735464	-0.18743	-2.86495	-2.74312	-2.72433	-2.50289	-0.861826	-1.23009	0.501224	-39.8426	-0.785956	0.225065	-2.12347	-2.51578	-2.21573	-1.4315	-0.799016	-2.6627	-0.581074	-0.76668	-1.44317	-1.09118	-40.3359	87.5	3.04878
60	-0.860311	-1.27593	-0.612959	-0.92644	-0.734172	-1.33931	-3.02033	-2.97207	-1.08736	-0.18743	-2.86495	-2.74312	-2.72433	-2.50289	-0.861826	-0.891223	-0.751837	10.8048	-0.785956	-1.38254	-2.12347	-2.51578	-2.21573	-3.53665	-1.11195	-2.6627	-0.841646	-0.76668	-1.44317	-1.09118	-46.8447	127.5	4.44251
61	0.104163	-1.27593	0.238373	-2.67444	1.43068	0.880544	-1.17867	-1.17082	3.4873	1.08328	-2.86495	-2.74312	-2.72433	-0.898474	1.68448	0.803117	0.501224	-124.255	1.10034	1.02887	-0.698323	-0.47043	-0.562199	-3.53665	2.74753	-0.813602	0.526354	-2.50913	-3.39339	-1.09118	-12.8651	-129.5	-4.5122
62	0.827518	-3.04805	0.238373	-0.92644	-0.0125561	-0.599362	-3.02033	-2.97207	-0.735464	-0.18743	-2.86495	-2.74312	-2.72433	-2.50289	0.901	-1.23009	-0.751837	-107.372	-0.157191	-0.578739	-2.12347	-2.51578	-2.21573	-1.4315	-0.694706	-2.6627	-0.25536	-0.76668	-1.44317	-1.09118	-38.1809	69.5	2.4216
63	-0.378074	-1.27593	0.238373	-0.92644	-0.0125561	0.140591	-3.02033	-2.97207	-1.08736	0.130248	-2.86495	-2.74312	-1.01091	-0.898474	0.901	0.803117	0.501224	-93.8664	-0.157191	-0.578739	-2.12347	-2.51578	-0.562199	-1.4315	-0.381775	-2.6627	-0.0599314	-2.50913	-1.44317	-1.09118	-29.8986	-3.5	-0.121951
64	-0.763863	-3.04805	-0.612959	-0.92644	0.70906	0.140591	-1.17867	-1.17082	2.07971	1.08328	-2.86495	-2.74312	-1.01091	-0.898474	-0.861826	-0.552355	-0.751837	-107.372	1.7291	1.02887	-0.698323	-0.47043	-0.562199	-1.4315	1.70443	-0.813602	0.396069	-2.50913	-3.39339	-1.09118	-19.3755	-105.5	-3.67596
65	-1.05321	-1.27593	-0.612959	-0.92644	0.70906	-1.33931	-1.17867	-1.17082	-0.735464	-0.18743	-2.86495	-2.74312	-1.01091	-2.50289	-0.861826	-0.552355	-0.751837	-93.8664	1.10034	0.225065	-0.698323	-2.51578	-2.21573	-3.53665	0.452706	-0.813602	0.265783	-0.76668	-1.44317	-1.09118	-30.0024	-1.5	-0.0522648
66	-0.233403	-1.27593	-0.612959	-0.92644	-0.0125561	0.880544	-1.17867	-1.17082	-0.735464	0.447927	-2.86495	-2.74312	-1.01091	-0.898474	-0.861826	-0.552355	0.501224	-65.1663	1.7291	1.02887	-0.698323	-0.47043	-0.562199	-3.53665	0.974257	-0.813602	0.330926	-0.76668	-1.44317	-1.09118	-18.5021	-108.5	-3.78049
67	0.827518	-1.27593	0.238373	-0.92644	0.70906	-0.599362	-1.17867	-2.97207	1.02402	0.447927	-2.86495	-2.74312	-1.01091	-0.898474	-0.861826	-1.23009	0.501224	-93.8664	0.471574	1.02887	-0.698323	-2.51578	-0.562199	-3.53665	0.869947	-0.813602	0.330926	-2.50913	-1.44317	-1.09118	-23.1886	-69.5	-2.4216
68	0.393505	-1.27593	0.238373	-0.92644	-0.0125561	0.880544	-1.17867	-1.17082	1.37592	0.130248	-2.86495	-2.74312	-1.01091	-2.50289	0.901	0.972551	0.501224	-93.8664	-0.157191	-0.578739	-0.698323	-2.51578	-2.21573	-3.53665	-0.590395	-2.6627	-0.190217	-2.50913	-1.44317	-1.09118	-26.3882	-42.5	-1.48084
69	0.875742	-1.27593	0.238373	-0.92644	0.70906	0.880544	-1.17867	-2.97207	2.07971	1.08328	-2.86495	-2.74312	-1.01091	-0.898474	0.901	0.532023	0.501224	-107.372	2.35787	1.02887	-0.698323	-0.47043	-0.562199	-3.53665	1.80874	-0.813602	0.461211	-2.50913	-3.39339	-3.07515	-15.3644	-121.5	-4.23345
70	-0.426297	-3.04805	-0.612959	-0.92644	0.70906	0.880544	-3.02033	-2.97207	-0.0316707	-0.18743	-2.86495	-2.74312	-2.72433	-2.50289	-0.861826	-1.23009	-0.751837	-39.8426	-0.157191	0.225065	-2.12347	-2.51578	-0.562199	-3.53665	-0.381775	-2.6627	0.00521143	-0.76668	-1.44317	-3.07515	-40.2693	85.5	2.97909
71	0.827518	-1.27593	0.238373	-2.67444	-0.0125561	0.880544	-1.17867	-2.97207	2.7835	1.08328	-2.86495	-2.74312	-1.01091	-0.898474	0.901	0.972551	0.501224	-98.9312	2.35787	1.02887	-0.698323	-0.47043	-0.562199	-3.53665	1.49581	-0.813602	0.461211	-2.50913	-3.39339	-1.09118	-15.0753	-122.5	-4.26829
72	-0.378074	-3.04805	-0.612959	-0.92644	-0.0125561	0.880544	-3.02033	-2.97207	1.37592	0.130248	-2.86495	-2.74312	-2.72433	-2.50289	-0.861826	-1.23009	-0.751837	-39.8426	-0.785956	-0.578739	-2.12347	-2.51578	-0.562199	-3.53665	-0.590395	-2.6627	-0.125074	-0.76668	-1.44317	-3.07515	-40.9889	93.5	3.25784
73	-0.426297	-1.27593	0.238373	-2.67444	-0.0125561	-0.599362	-1.17867	-1.17082	-0.383567	0.130248	-2.86495	-2.74312	-1.01091	-0.898474	0.509261	0.803117	0.501224	-82.0487	-0.157191	1.02887	-0.698323	-2.51578	-0.562199	-3.53665	0.139776	-0.813602	0.330926	-2.50913	-1.44317	-3.07515	-26.7864	-37.5	-1.30662
74	0.827518	-1.27593	0.238373	-0.92644	-0.734172	-1.33931	-3.02033	-2.97207	-1.08736	-0.18743	-2.86495	-2.74312	-2.72433	-2.50289	0.901	0.803117	0.501224	-107.372	-0.157191	0.225065	-2.12347	-2.51578	-2.21573	-3.53665	-1.00764	-2.6627	-0.646217	-0.76668	-1.44317	-3.07515	-38.925	74.5	2.59582
75	-0.32985	-1.27593	1.08971	-0.92644	-0.0125561	0.880544	-3.02033	-2.97207	0.320226	0.130248	-2.86495	-2.74312	-1.01091	-2.50289	0.901	0.633683	0.501224	-107.372	-0.157191	1.02887	-2.12347	-2.51578	-2.21573	-3.53665	-0.486085	-2.6627	-0.190217	-0.76668	-1.44317	-3.07515	-31.239	9.5	0.33101
76	-0.570968	-1.27593	0.238373	-0.92644	-0.734172	-2.07927	-1.17867	-1.17082	-0.0316707	0.130248	-2.86495	-2.74312	-2.72433	-0.898474	0.509261	0.464249	-0.751837	-107.372	-0.157191	0.225065	-0.698323	-2.51578	-0.562199	-3.53665	-0.381775	-2.6627	0.396069	-0.76668	-1.44317	-1.09118	-29.6956	-7.5	-0.261324
77	1.11686	-1.27593	0.238373	-2.67444	-0.0125561	0.880544	-1.17867	-2.97207	1.37592	0.447927	-2.86495	-2.74312	-2.72433	-2.50289	0.901	0.803117	0.501224	-65.1663	-0.157191	-0.578739	-0.698323	-2.51578	-2.21573	-3.53665	-0.277465	-2.6627	0.00521143	-2.50913	-1.44317	-3.07515	-32.2836	19.5	0.679443
78	-1.00498	-3.04805	-0.612959	-2.67444	-0.734172	-0.599362	-3.02033	-2.97207	-0.735464	-2.41118	-2.86495	-2.74312	-2.72433	-2.50289	-0.861826	-1.23009	-0.751837	-6.07768	-1.41472	-0.578739	-2.12347	-2.51578	-2.21573	-3.53665	-1.21626	-2.6627	-0.906789	-0.76668	-1.44317	-1.09118	-51.9578	139.5	4.86063
79	-0.378074	-1.27593	0.238373	-2.67444	-0.734172	0.880544	-3.02033	-1.17082	-1.08736	1.08328	-2.86495	-2.74312	-2.72433	-2.50289	0.117522	0.803117	0.501224	-107.372	-0.785956	0.225065	-2.12347	-2.51578	-0.562199	-3.53665	-0.903326	-2.6627	-0.450789	-0.76668	-1.44317	-3.07515	-36.0458	53.5	1.86411
80	0.827518	-1.27593	0.238373	-2.67444	-0.0125561	-1.33931	-1.17867	-2.97207	-0.735464	0.447927	-2.86495	-2.74312	-1.01091	-2.50289	0.901	0.803117	-0.751837	-107.372	-0.157191	1.02887	-0.698323	-2.51578	-2.21573	-1.4315	-0.486085	-2.6627	0.265783	-0.76668	-1.44317	-1.09118	-28.9105	-15.5	-0.54007
81	-0.426297	-3.04805	-0.612959	-0.92644	-0.734172	-1.33931	-3.02033	-1.17082	-1.08736	-0.18743	-2.86495	-2.74312	-2.72433	-2.50289	-0.861826	-1.39952	-0.751837	-6.07768	-0.157191	-1.38254	-2.12347	-2.51578	-2.21573	-3.53665	-1.00764	-2.6627	-0.841646	-0.76668	-1.44317	-3.07515	-48.1239	132.5	4.61672
82	1.06864	-1.27593	0.238373	-2.67444	-0.734172	0.880544	-1.17867	-1.17082	-0.383567	0.447927	-2.86495	-2.74312	-2.72433	-2.50289	0.509261	0.633683	0.501224	-107.372	-0.785956	1.02887	-2.12347	-2.51578	-0.562199	-3.53665	-0.694706	-2.6627	-0.320503	-0.76668	-1.44317	-3.07515	-31.3239	10.5	0.365854
83	0.827518	-1.27593	0.238373	-0.92644	-0.0125561	0.880544	-3.02033	-1.17082	-0.735464	0.447927	-2.86495	-0.418442	-1.01091	-2.50289	0.901	0.633683	0.501224	-82.0487	-0.157191	0.225065	-2.12347	-2.51578	-2.21573	-3.53665	-0.590395	-2.6627	-0.190217	-0.76668	-1.44317	-3.07515	-28.4785	-20.5	-0.714286
84	-0.378074	-1.27593	-0.612959	-0.92644	-0.0125561	0.880544	-1.17867	-1.17082	-0.735464	0.130248	-2.86495	-0.418442	-1.01091	-2.50289	-0.861826	-1.23009	0.501224	-82.0487	0.471574	-1.38254	-2.12347	-2.51578	-0.562199	-3.53665	-0.694706	-2.6627	-0.125074	-2.50913	-1.44317	-3.07515	-33.7449	31.5	1.09756
85	-0.426297	-1.27593	-0.612959	-0.92644	0.70906	-0.599362	-1.17867	-2.97207	-0.383567	0.130248	-2.86495	-2.74312	-1.01091	-2.50289	-0.861826	-1.39952	-0.751837	-22.9601	0.471574	1.02887	-0.698323	-2.51578	-0.562199	-3.53665	0.348396	-0.813602	0.330926	-0.76668	-1.44317	-1.09118	-28.8959	-16.5	-0.574913
86	-0.956758	-3.04805	-0.612959	-2.67444	-0.0125561	0.880544	-3.02033	-1.17082	-1.08736	-0.18743	-2.86495	-0.418442	-1.01091	-2.50289	-0.861826	-1.06066	-0.751837	-65.1663	-0.157191	-0.578739	-2.12347	-2.51578	-2.21573	-3.53665	-0.486085	-2.6627	-0.190217	-0.76668	-1.44317	-3.07515	-41.0481	94.5	3.29268
87	-0.0887316	-1.27593	0.238373	-2.67444	0.70906	-0.599362	-1.17867	-1.17082	0.320226	0.447927	-2.86495	-2.74312	-1.01091	-2.50289	0.901	0.633683	0.501224	-48.2838	-0.157191	1.02887	-0.698323	-2.51578	-0.562199	-3.53665	0.139776	-0.813602	0.330926	-0.76668	-1.44317	-1.09118	-22.3952	-75.5	-2.63066
88	-0.426297	-3.04805	-0.612959	-0.92644	-0.0125561	0.880544	-1.17867	-1.17082	-0.383567	0.130248	-2.86495	-2.74312	-2.72433	-2.50289	-0.861826	-0.552355	-0.751837	-65.1663	-0.157191	-1.38254	-2.12347	-2.51578	-2.21573	-3.53665	-0.694706	-2.6627	-0.125074	-0.76668	-1.44317	-3.07515	-40.3835	88.5	3.08362
89	-0.522745	-1.27593	0.238373	-0.92644	0.70906	0.140591	-1.17867	-2.97207	-0.0316707	-0.18743	-2.86495	-0.418442	-1.01091	-2.50289	0.901	0.464249	0.501224	-39.8426	0.471574	1.02887	-0.698323	-2.51578	-0.562199	-3.53665	0.557016	-0.813602	0.396069	-2.50913	-1.44317	-1.09118	-21.6143	-86.5	-3.01394
90	0.200611	-1.27593	0.238373	-2.67444	-0.0125561	0.880544	-1.17867	-2.97207	0.672123	0.447927	-2.86495	-0.418442	-2.72433	-2.50289	0.901	0.464249	0.501224	-65.1663	-0.157191	0.225065	-0.698323	-2.51578	-2.21573	-3.53665	-0.590395	-2.6627	0.00521143	-0.76668	-1.44317	-1.09118	-27.7006	-31.5	-1.09756
91	0.827518	-1.27593	0.238373	-2.67444	-0.734172	-1.33931	-3.02033	-1.17082	-1.08736	-0.18743	-2.86495	-0.418442	-2.72433	-2.50289	1.68448	0.464249	0.501224	10.8048	-0.785956	-0.578739	-2.12347	-2.51578	-2.21573	-3.53665	-1.00764	-2.6627	-0.515931	-0.76668	-1.44317	-1.09118	-35.539	45.5	1.58537
92	-0.426297	-3.04805	-0.612959	-0.92644	-0.0125561	-0.599362	-1.17867	-1.17082	-0.735464	0.130248	-2.86495	-0.418442	-1.01091	-2.50289	-0.470087	-0.891223	-0.751837	-65.1663	0.471574	0.225065	-0.698323	-0.47043	-0.562199	-3.53665	0.348396	-0.813602	0.396069	-0.76668	-1.44317	-1.09118	-25.3667	-50.5	-1.75958
93	-0.378074	-1.27593	-0.612959	-0.92644	-0.0125561	-0.599362	-1.17867	-1.17082	-0.383567	0.130248	-2.86495	-0.418442	-1.01091	-2.50289	-0.861826	-1.39952	0.501224	-82.0487	0.471574	0.225065	-0.698323	-2.51578	-2.21573	-3.53665	0.452706	-0.813602	0.330926	-0.76668	-1.44317	-1.09118	-26.4842	-41.5	-1.44599
94	0.489953	-1.27593	0.238373	-2.67444	-0.0125561	0.140591	-1.17867	-1.17082	-0.383567	0.447927	-2.86495	-2.74312	-1.01091	-2.50289	0.901	0.803117	0.501224	-39.8426	-0.157191	-0.578739	-2.12347	-2.51578	-2.21573	-3.53665	-0.486085	-2.6627	-0.320503	-0.76668	-1.44317	-1.09118	-30.1537	2.5	0.087108
95	-0.0887316	-1.27593	0.238373	-0.92644	-0.734172	0.140591	-1.17867	-1.17082	-0.735464	0.130248	-2.86495	-0.418442	-2.72433	-2.50289	0.901	0.803117	0.501224	-6.07768	-0.785956	0.225065	-2.12347	-2.51578	-2.21573	-3.53665	-1.00764	-2.6627	-0.320503	-0.76668	-1.44317	-1.09118	-30.1446	1.5	0.0522648
96	-0.426297	-3.04805	-0.612959	-0.92644	-0.0125561	-0.599362	-3.02033	-2.97207	-0.0316707	0.130248	-2.86495	-2.74312	-1.01091	-2.50289	-0.861826	-0.552355	-0.751837	-65.1663	0.471574	1.02887	-0.698323	-2.51578	-2.21573	-3.53665	0.348396	-0.813602	0.330926	-2.50913	-1.44317	-1.09118	-35.386	44.5	1.55052
97	0.827518	-3.04805	-0.612959	-0.92644	1.43068	0.880544	-3.02033	-2.97207	1.02402	1.08328	-2.86495	-2.74312	-1.01091	-2.50289	-0.861826	-1.39952	0.501224	-107.372	2.35787	1.02887	-0.698323	-0.47043	-0.562199	-1.4315	1.70443	-0.813602	0.396069	-2.50913	-3.39339	-1.09118	-21.591	-87.5	-3.04878
98	-0.426297	-3.04805	0.238373	-0.92644	0.70906	-0.599362	-3.02033	-2.97207	0.320226	0.130248	-2.86495	-2.74312	-2.72433	-2.50289	0.901	0.803117	-0.751837	-65.1663	0.471574	1.02887	-0.698323	-2.51578	-0.562199	-3.53665	0.244086	-0.813602	0.330926	-2.50913	-3.39339	-1.09118	-32.4573	21.5	0.749129
99	-0.0405079	-1.27593	0.238373	-2.67444	1.43068	0.880544	-3.02033	-2.97207	1.72781	1.08328	-2.86495	-2.74312	-2.72433	-2.50289	2.07622	0.803117	0.501224	-124.255	1.7291	1.02887	-0.698323	-0.47043	-0.562199	-3.53665	1.91305	-0.813602	0.461211	-2.50913	-3.39339	-1.09118	-19.8957	-100.5	-3.50174
100	0.972189	-1.27593	-0.612959	-0.92644	-0.734172	-0.599362	-3.02033	-2.97207	-0.735464	-0.18743	-2.86495	-2.74312	-2.72433	-2.50289	-0.861826	-1.06066	0.501224	-22.9601	-0.785956	0.225065	-2.12347	-2.51578	-2.21573	-1.4315	-1.00764	-2.6627	-0.385646	-0.76668	-1.44317	-3.07515	-40.5139	90.5	3.15331
101	0.5864	-1.27593	0.238373	-0.92644	-0.0125561	0.880544	-1.17867	-1.17082	-0.383567	0.130248	-2.86495	-2.74312	-1.01091	-2.50289	0.117522	0.803117	0.501224	-48.2838	1.10034	1.02887	-0.698323	-2.51578	-2.21573	-1.4315	0.557016	-0.813602	0.396069	-2.50913	-3.39339	-1.09118	-22.3505	-76.5	-2.66551
102	-0.378074	-3.04805	-0.612959	-0.92644	-0.0125561	0.880544	-3.02033	-2.97207	0.320226	0.130248	-2.86495	-2.74312	-2.72433	-2.50289	-0.861826	-0.891223	-0.751837	-39.8426	-0.785956	-1.38254	-2.12347	-2.51578	-2.21573	-1.4315	-0.590395	-2.6627	-0.125074	-2.50913	-3.39339	-3.07515	-45.7506	124.5	4.33798
103	0.248834	-1.27593	0.238373	-0.92644	0.70906	0.880544	-1.17867	-1.17082	-0.0316707	-0.18743	-2.86495	-2.74312	-1.01091	-2.50289	0.117522	0.803117	0.501224	-93.8664	0.471574	1.02887	-0.698323	-0.47043	-0.562199	-1.4315	0.765637	-0.813602	0.0703543	-2.50913	-3.39339	-1.09118	-18.9336	-107.5	-3.74564
104	-0.378074	-1.27593	1.08971	-0.92644	-0.734172	-0.599362	-3.02033	-2.97207	-1.08736	0.130248	-2.86495	-2.74312	-1.01091	-2.50289	0.901	0.803117	0.501224	-22.9601	-0.785956	-0.578739	-2.12347	-2.51578	-2.21573	-1.4315	-0.903326	-2.6627	-0.450789	-0.76668	-1.44317	-3.07515	-35.6203	47.5	1.65505
105	-0.619192	-3.04805	-0.612959	-0.92644	-0.734172	-1.33931	-1.17867	-1.17082	-1.08736	-0.18743	-2.86495	-2.74312	-2.72433	-2.50289	-0.861826	-1.39952	-0.751837	10.8048	-0.785956	-1.38254	-2.12347	-2.51578	-2.21573	-1.4315	-1.11195	-2.6627	-0.581074	-0.76668	-1.44317	-3.07515	-44.8594	120.5	4.19861
106	0.875742	-1.27593	-0.612959	-0.92644	-0.0125561	-1.33931	-1.17867	-1.17082	0.320226	0.447927	-2.86495	-2.74312	-2.72433	-2.50289	-0.470087	-0.552355	0.501224	-6.07768	-0.157191	0.225065	-2.12347	-2.51578	-2.21573	-3.53665	-0.486085	-2.6627	0.330926	-2.50913	-3.39339	-3.07515	-38.3425	71.5	2.49129
107	-0.378074	-1.27593	1.08971	-0.92644	-0.0125561	-2.07927	-1.17867	-1.17082	-1.08736	0.130248	-2.86495	-2.74312	-1.01091	-0.898474	1.09687	0.803117	0.501224	-39.8426	0.471574	-0.578739	-2.12347	-2.51578	-0.562199	-1.4315	-0.381775	-2.6627	0.396069	-2.50913	-1.44317	-3.07515	-28.3815	-23.5	-0.818815
108	-1.00498	-3.04805	0.238373	-0.92644	0.70906	-1.33931	-1.17867	-1.17082	-1.08736	-0.18743	-2.86495	-2.74312	-1.01091	-2.50289	0.117522	0.803117	-0.751837	-56.725	-0.157191	0.225065	-0.698323	-2.51578	-2.21573	-1.4315	0.244086	-0.813602	0.0703543	-2.50913	-3.39339	-1.09118	-32.1783	17.5	0.609756
109	-0.860311	-1.27593	0.238373	-0.92644	-0.734172	-0.599362	-3.02033	-2.97207	-1.08736	-0.18743	-2.86495	-2.74312	-2.72433	-2.50289	0.901	0.803117	-0.751837	-39.8426	0.471574	-0.578739	-2.12347	-2.51578	-2.21573	-1.4315	-0.694706	-2.6627	0.265783	-0.76668	-1.44317	-3.07515	-38.0385	68.5	2.38676
110	-0.378074	-3.04805	0.238373	-0.92644	-0.0125561	0.880544	-1.17867	-1.17082	-0.383567	0.447927	-2.86495	-2.74312	-1.01091	-0.898474	1.09687	0.972551	-0.751837	-73.6075	-0.157191	-0.578739	-0.698323	-2.51578	-0.562199	-1.4315	-0.277465	-2.6627	0.330926	-2.50913	-3.39339	-1.09118	-27.2043	-33.5	-1.16725
111	-1.05321	-1.27593	1.08971	-0.92644	-0.734172	-1.33931	-1.17867	-1.17082	-0.383567	-0.18743	-2.86495	-2.74312	-2.72433	-2.50289	0.313391	0.803117	-0.751837	-22.9601	-0.157191	-1.38254	-2.12347	-2.51578	-2.21573	-1.4315	-0.694706	-2.6627	0.20064	-0.76668	-1.44317	-3.07515	-35.8755	49.5	1.72474
112	-0.812087	-3.04805	-0.612959	-0.92644	-0.0125561	-1.33931	-3.02033	-2.97207	-0.0316707	0.130248	-2.86495	-2.74312	-1.01091	-0.898474	-0.861826	-0.552355	-0.751837	-65.1663	0.471574	0.225065	-0.698323	-2.51578	-0.562199	-3.53665	0.0354655	-0.813602	0.330926	-2.50913	-3.39339	-1.09118	-36.3208	55.5	1.9338
113	-0.281626	-1.27593	0.238373	-0.92644	-0.0125561	-1.33931	-1.17867	-1.17082	0.672123	-0.18743	-2.86495	-2.74312	-2.72433	-0.898474	0.117522	0.464249	0.501224	-65.1663	-0.157191	0.225065	-0.698323	-2.51578	-0.562199	-3.53665	0.0354655	-0.813602	0.396069	-2.50913	-3.39339	-1.09118	-28.1658	-25.5	-0.888502
114	0.827518	-1.27593	0.238373	-2.67444	0.70906	0.880544	-1.17867	-1.17082	0.320226	0.130248	-2.86495	-2.74312	-1.01091	-0.898474	0.117522	0.803117	0.501224	-39.8426	-0.785956	0.225065	-0.698323	-2.51578	-0.562199	-1.4315	-0.277465	-2.6627	0.00521143	-2.50913	-1.44317	-1.09118	-22.9968	-71.5	-2.49129
115	-0.426297	-3.04805	-0.612959	-0.92644	-0.734172	0.880544	-3.02033	-2.97207	-1.08736	-0.18743	-2.86495	-2.74312	-2.72433	-2.50289	-0.861826	-1.39952	-0.751837	10.8048	-0.785956	-0.578739	-2.12347	-2.51578	-2.21573	-1.4315	-1.00764	-2.6627	-0.581074	-0.76668	-1.44317	-1.09118	-43.1975	107.5	3.74564
116	0.827518	-1.27593	0.238373	-0.92644	-0.0125561	-0.599362	-3.02033	-2.97207	-0.0316707	0.447927	-2.86495	-2.74312	-1.01091	-0.898474	2.07622	0.972551	0.501224	-65.1663	-0.157191	0.225065	-0.698323	-0.47043	-0.562199	-1.4315	0.348396	-0.813602	0.396069	-2.50913	-3.39339	-1.09118	-21.3843	-89.5	-3.11847
117	-0.908534	-1.27593	-0.612959	-0.92644	-0.734172	0.880544	-3.02033	-2.97207	-0.0316707	0.130248	-2.86495	-2.74312	-2.72433	-2.50289	-0.861826	-1.23009	-0.751837	-39.8426	-0.157191	-1.38254	-2.12347	-2.51578	-2.21573	-1.4315	-0.381775	-2.6627	-0.841646	-2.50913	-3.39339	-1.09118	-43.8166	113.5	3.9547
118	-0.378074	-1.27593	0.238373	-0.92644	-0.0125561	-0.599362	-1.17867	-1.17082	0.320226	0.130248	-2.86495	-2.74312	-2.72433	-2.50289	0.117522	-1.39952	0.501224	-22.9601	-0.157191	0.225065	-2.12347	-2.51578	-2.21573	-1.4315	-0.0688447	-2.6627	0.330926	-2.50913	-3.39339	-3.07515	-36.043	52.5	1.82927
119	-0.32985	-3.04805	0.238373	-0.92644	-0.0125561	0.880544	-3.02033	-2.97207	-0.0316707	0.130248	-2.86495	-2.74312	-1.01091	-0.898474	0.117522	0.972551	-0.751837	-65.1663	0.471574	-0.578739	-2.12347	-2.51578	-0.562199	-1.4315	0.348396	-0.813602	0.396069	-2.50913	-3.39339	-3.07515	-31.9928	16.5	0.574913
120	-0.956758	-1.27593	1.08971	-0.92644	0.70906	0.140591	-3.02033	-2.97207	-1.08736	-0.18743	-2.86495	-2.74312	-1.01091	-0.898474	0.117522	0.633683	-0.751837	-65.1663	0.471574	-1.38254	-0.698323	-0.47043	-2.21573	-1.4315	0.348396	-0.813602	0.396069	-2.50913	-1.44317	-3.07515	-28.7634	-18.5	-0.644599
121	0.923966	-1.27593	-0.612959	-0.92644	0.70906	-1.33931	-3.02033	-2.97207	0.320226	0.447927	-2.86495	-2.74312	-1.01091	-0.898474	-0.861826	-1.23009	0.501224	-65.1663	-0.157191	0.225065	-0.698323	-2.51578	-0.562199	-3.53665	0.452706	-0.813602	0.265783	-2.50913	-3.39339	-3.07515	-33.1067	26.5	0.923345
122	-0.378074	-1.27593	-0.612959	-0.92644	-0.0125561	-1.33931	-3.02033	-2.97207	-0.383567	0.130248	-2.86495	-2.74312	-1.01091	-0.898474	-0.470087	-1.39952	0.501224	-39.8426	-0.157191	0.225065	-0.698323	-0.47043	-0.562199	-3.53665	0.557016	-0.813602	0.330926	-2.50913	-3.39339	-1.09118	-31.7561	13.5	0.470383
123	-0.474521	-1.27593	-0.612959	-2.67444	-0.0125561	0.880544	-3.02033	-2.97207	0.320226	0.130248	-2.86495	-2.74312	-1.01091	-0.898474	-0.861826	-1.23009	-0.751837	-73.6075	-0.157191	1.02887	-2.12347	-2.51578	-2.21573	-1.4315	-0.173155	-2.6627	0.0703543	-2.50913	-3.39339	-3.07515	-39.1574	78.5	2.73519
124	-0.426297	-3.04805	-0.612959	-0.92644	-0.734172	-0.599362	-1.17867	-1.17082	-1.08736	-0.18743	-2.86495	-2.74312	-2.72433	-2.50289	-0.861826	-0.891223	-0.751837	-22.9601	-0.785956	-0.578739	-2.12347	-2.51578	-2.21573	-1.4315	-0.799016	-2.6627	-0.450789	-0.76668	-1.44317	-1.09118	-40.1535	82.5	2.87456
125	1.11686	-1.27593	0.238373	-0.92644	-0.0125561	0.140591	-3.02033	-2.97207	-0.0316707	0.447927	-2.86495	-2.74312	-1.01091	-0.898474	0.117522	0.972551	0.501224	-39.8426	-0.157191	-0.578739	-2.12347	-2.51578	-2.21573	-1.4315	-0.486085	-2.6627	0.00521143	-2.50913	-3.39339	-3.07515	-33.3252	28.5	0.993031
126	0.345282	-1.27593	0.238373	-2.67444	-0.0125561	0.140591	-1.17867	-1.17082	0.320226	0.447927	-2.86495	-2.74312	-2.72433	-2.50289	0.117522	0.633683	0.501224	-39.8426	1.10034	1.02887	-0.698323	-2.51578	-2.21573	-1.4315	0.348396	-0.813602	0.396069	-2.50913	-3.39339	-1.09118	-26.158	-46.5	-1.62021
127	-0.908534	-3.04805	-0.612959	-0.92644	-1.45579	-0.599362	-3.02033	-2.97207	-1.08736	-2.41118	-2.86495	-2.74312	-2.72433	-2.50289	-0.861826	-1.23009	-0.751837	10.8048	-1.41472	-0.578739	-2.12347	-2.51578	-2.21573	-1.4315	-1.32057	-2.6627	-1.16736	-0.76668	-1.44317	-3.07515	-51.4475	138.5	4.82578
128	0.634624	-1.27593	0.238373	-2.67444	-0.0125561	0.880544	-1.17867	-1.17082	1.02402	0.447927	-2.86495	-2.74312	-1.01091	-0.898474	0.901	0.972551	0.501224	-48.2838	-0.785956	1.02887	-0.698323	-2.51578	-0.562199	-1.4315	-0.0688447	-0.813602	0.396069	-2.50913	-3.39339	-1.09118	-20.6263	-95.5	-3.32753
129	0.875742	-1.27593	-0.612959	-0.92644	-0.734172	-0.599362	-3.02033	-1.17082	-0.735464	-0.18743	-2.86495	-2.74312	-2.72433	-2.50289	-0.861826	-1.56896	0.501224	10.8048	-1.41472	0.225065	-2.12347	-2.51578	-2.21573	-1.4315	-1.32057	-2.6627	-0.450789	-0.76668	-1.44317	-1.09118	-38.374	72.5	2.52613
130	-0.378074	-3.04805	0.238373	-0.92644	-0.0125561	0.880544	-3.02033	-2.97207	-0.735464	0.130248	-2.86495	-2.74312	-1.01091	-0.898474	0.117522	0.803117	-0.751837	-65.1663	-0.785956	0.225065	-0.698323	-2.51578	-2.21573	-1.4315	-0.0688447	-2.6627	0.330926	-2.50913	-3.39339	-1.09118	-33.9439	33.5	1.16725
131	-0.426297	-3.04805	0.238373	-0.92644	-0.0125561	0.880544	-1.17867	-1.17082	-0.0316707	0.130248	-2.86495	-2.74312	-1.01091	-2.50289	0.117522	0.972551	-0.751837	-65.1663	-0.157191	-1.38254	-2.12347	-2.51578	-2.21573	-1.4315	-0.277465	-2.6627	-0.125074	-2.50913	-3.39339	-1.09118	-34.149	36.5	1.27178
132	-0.522745	-1.27593	0.238373	-0.92644	0.70906	0.880544	-3.02033	-2.97207	0.672123	0.130248	-2.86495	-2.74312	-1.01091	-0.898474	1.09687	0.633683	-0.751837	-73.6075	-0.785956	1.02887	-0.698323	-0.47043	-0.562199	-1.4315	0.244086	-0.813602	0.396069	-2.50913	-3.39339	-1.09118	-22.639	-74.5	-2.59582
133	-0.185179	-1.27593	0.238373	-0.92644	-0.0125561	-1.33931	-1.17867	-1.17082	1.02402	0.447927	-2.86495	-2.74312	-2.72433	-2.50289	0.117522	0.803117	0.501224	-65.1663	-0.157191	0.225065	-0.698323	-2.51578	-2.21573	-1.4315	-0.0688447	-2.6627	0.396069	-2.50913	-3.39339	-1.09118	-29.8495	-4.5	-0.156794
134	-0.32985	-1.27593	0.238373	-0.92644	-0.0125561	0.880544	-3.02033	-2.97207	-0.383567	0.130248	-2.86495	-2.74312	-2.72433	-0.898474	-0.470087	0.972551	0.501224	-65.1663	-0.157191	1.83267	-2.12347	-2.51578	-2.21573	-1.4315	-0.277465	-2.6627	0.00521143	-2.50913	-3.39339	-1.09118	-32.3732	20.5	0.714286
135	-0.426297	-3.04805	0.238373	-0.92644	-0.734172	-0.599362	-1.17867	-1.17082	-1.08736	-0.18743	-2.86495	-2.74312	-2.72433	-2.50289	0.117522	0.972551	-0.751837	-39.8426	0.471574	0.225065	-2.12347	-2.51578	-2.21573	-1.4315	-0.799016	-2.6627	-0.450789	-0.76668	-1.44317	-1.09118	-34.3808	39.5	1.37631
136	1.45443	-1.27593	0.238373	-0.92644	-0.0125561	-1.33931	-3.02033	-2.97207	1.72781	0.447927	-2.86495	-2.74312	-1.01091	-0.898474	0.117522	0.633683	0.501224	-39.8426	0.471574	0.225065	-0.698323	-2.51578	-0.562199	-3.53665	-0.173155	-2.6627	0.330926	-2.50913	-3.39339	-1.09118	-28.0182	-28.5	-0.993031
137	-0.0887316	-1.27593	0.238373	-0.92644	0.70906	0.880544	-1.17867	-1.17082	-0.0316707	0.130248	-2.86495	-2.74312	-1.01091	-0.898474	-0.470087	0.803117	0.501224	-48.2838	0.471574	1.02887	-0.698323	-0.47043	-2.21573	-3.53665	1.28719	-0.813602	0.396069	-2.50913	-3.39339	-1.09118	-20.8937	-92.5	-3.223
138	-1.05321	-3.04805	0.238373	-0.92644	-0.734172	-2.07927	-3.02033	-1.17082	-0.0316707	0.130248	-2.86495	-2.74312	-1.01091	-2.50289	0.117522	0.803117	-0.751837	-65.1663	-0.157191	-1.38254	-2.12347	-2.51578	-2.21573	-3.53665	-0.486085	-2.6627	0.265783	-2.50913	-3.39339	-1.09118	-42.3913	103.5	3.60627
139	0.827518	-1.27593	0.238373	-0.92644	-0.0125561	0.880544	-1.17867	-2.97207	-0.0316707	0.447927	-2.86495	-2.74312	-1.01091	-0.898474	0.509261	0.972551	0.501224	-39.8426	-0.157191	0.225065	-0.698323	-2.51578	-2.21573	-3.53665	-0.173155	-2.6627	-0.320503	-2.50913	-1.44317	-1.09118	-26.596	-38.5	-1.34146
140	-0.426297	-3.04805	-0.612959	-0.92644	-0.0125561	-0.599362	-3.02033	-1.17082	-0.0316707	0.130248	-2.86495	-2.74312	-1.01091	-0.898474	-0.861826	-1.23009	-0.751837	-39.8426	-0.157191	1.02887	-2.12347	-2.51578	-2.21573	-3.53665	-0.277465	-2.6627	0.0703543	-2.50913	-3.39339	-3.07515	-41.407	97.5	3.39721
141	1.21331	-1.27593	0.238373	-0.92644	-0.0125561	0.880544	-1.17867	-2.97207	0.320226	0.447927	-2.86495	-2.74312	-2.72433	-2.50289	-0.861826	0.633683	0.501224	-39.8426	-0.157191	0.225065	-2.12347	-2.51578	-2.21573	-3.53665	-0.381775	-2.6627	-0.125074	-2.50913	-1.44317	-3.07515	-34.3084	38.5	1.34146
142	-0.378074	-3.04805	-0.612959	-2.67444	-0.0125561	-1.33931	-3.02033	-2.97207	-0.383567	0.130248	-2.86495	-2.74312	-1.01091	-0.898474	-0.861826	-1.23009	-0.751837	-65.1663	-0.157191	0.225065	-0.698323	-2.51578	-2.21573	-3.53665	-0.173155	-2.6627	0.0703543	-2.50913	-3.39339	-1.09118	-43.265	108.5	3.78049
143	1.11686	-1.27593	0.238373	-2.67444	-0.734172	-1.33931	-3.02033	-2.97207	-0.735464	-0.18743	-2.86495	-2.74312	-2.72433	-2.50289	0.117522	0.972551	0.501224	10.8048	-0.785956	0.225065	-2.12347	-2.51578	-2.21573	-3.53665	-1.11195	-2.6627	-0.450789	-0.76668	-1.44317	-3.07515	-41.3017	96.5	3.36237
144	-0.378074	-1.27593	0.238373	-0.92644	-0.734172	0.880544	-1.17867	-2.97207	-1.08736	-0.18743	-2.86495	-2.74312	-2.72433	-2.50289	-0.470087	0.803117	0.501224	-22.9601	-0.785956	0.225065	-2.12347	-2.51578	-2.21573	-3.53665	-0.903326	-2.6627	-0.320503	-0.76668	-1.44317	-3.07515	-37.7233	65.5	2.28223
145	-0.378074	-1.27593	0.238373	-2.67444	0.70906	0.880544	-3.02033	-2.97207	0.672123	0.130248	-2.86495	-2.74312	-2.72433	-0.898474	0.117522	0.972551	0.501224	-39.8426	0.471574	1.02887	-2.12347	-0.47043	-0.562199	-3.53665	0.661326	-0.813602	0.396069	-2.50913	-3.39339	-3.07515	-29.2164	-13.5	-0.470383
146	-0.378074	-3.04805	-0.612959	-0.92644	-0.734172	0.880544	-3.02033	-2.97207	-0.735464	-0.18743	-2.86495	-2.74312	-2.72433	-2.50289	-0.861826	-1.39952	0.501224	2.36354	-1.41472	0.225065	-2.12347	-2.51578	-2.21573	-3.53665	-1.11195	-2.6627	-0.581074	-0.76668	-1.44317	-3.07515	-45.5542	123.5	4.30314
147	-0.233403	-1.27593	-0.612959	-0.92644	0.70906	-0.599362	-1.17867	-2.97207	0.320226	-0.18743	-2.86495	-2.74312	-1.01091	-0.898474	0.117522	-1.56896	0.501224	-65.1663	0.471574	1.02887	-0.698323	-2.51578	-0.562199	-3.53665	0.557016	-0.813602	0.330926	-2.50913	-3.39339	-1.09118	-28.0914	-27.5	-0.958188
148	-0.378074	-3.04805	0.238373	-0.92644	0.70906	0.880544	-3.02033	-1.17082	0.672123	0.130248	-2.86495	-2.74312	-2.72433	-0.898474	0.117522	0.972551	-0.751837	-65.1663	-0.157191	-1.38254	-2.12347	-2.51578	-0.562199	-3.53665	-0.381775	-2.6627	0.396069	-2.50913	-1.44317	-3.07515	-34.6945	41.5	1.44599
149	-0.378074	-1.27593	1.08971	-0.92644	0.70906	-0.599362	-3.02033	-2.97207	0.320226	0.130248	-2.86495	-2.74312	-1.01091	-2.50289	0.117522	0.803117	-0.751837	-39.8426	0.471574	-0.578739	-0.698323	-2.51578	-2.21573	-3.53665	-0.173155	-0.813602	0.330926	-2.50913	-3.39339	-1.09118	-32.5594	22.5	0.783972
150	-0.570968	-1.27593	-0.612959	-0.92644	0.70906	0.880544	-3.02033	-1.17082	-0.0316707	0.130248	-2.86495	-2.74312	-1.01091	-0.898474	-0.861826	-1.56896	-0.751837	-82.0487	-0.785956	0.225065	-2.12347	-2.51578	-0.562199	-3.53665	-0.486085	-2.6627	-0.320503	-2.50913	-1.44317	-3.07515	-36.303	54.5	1.89895
151	-0.378074	-1.27593	0.238373	-2.67444	0.70906	0.140591	-1.17867	-2.97207	0.320226	0.130248	-2.86495	-2.74312	-1.01091	-2.50289	-0.470087	0.803117	0.501224	-48.2838	1.10034	1.02887	-0.698323	-0.47043	-2.21573	-3.53665	1.07857	-0.813602	0.461211	-2.50913	-3.39339	-1.09118	-26.2395	-43.5	-1.51568
152	0.923966	-1.27593	0.238373	-0.92644	-0.734172	0.880544	-3.02033	-1.17082	-0.735464	-0.18743	-2.86495	-2.74312	-2.72433	-2.50289	-0.861826	-1.56896	0.501224	10.8048	-1.41472	0.225065	-2.12347	-2.51578	-2.21573	-3.53665	-1.00764	-2.6627	-1.16736	-0.76668	-1.44317	-3.07515	-40.4873	89.5	3.11847
153	-0.812087	-1.27593	1.08971	-0.92644	-0.0125561	-1.33931	-3.02033	-2.97207	-0.383567	0.130248	-2.86495	-2.74312	-1.01091	-0.898474	0.313391	0.633683	0.501224	-48.2838	0.471574	0.225065	-0.698323	-0.47043	-0.562199	-3.53665	0.974257	-0.813602	0.396069	-2.50913	-3.39339	-3.07515	-28.5351	-19.5	-0.679443
154	-0.426297	-3.04805	-0.612959	-0.92644	-0.734172	0.880544	-3.02033	-1.17082	-0.0316707	0.130248	-2.86495	-2.74312	-2.72433	-0.898474	-0.861826	-1.23009	-0.751837	-39.8426	-0.785956	0.225065	-2.12347	-2.51578	-2.21573	-1.4315	-0.381775	-2.6627	0.00521143	-2.50913	-3.39339	-3.07515	-41.859	100.5	3.50174
155	0.0559395	-1.27593	1.08971	-0.92644	-0.0125561	-0.599362	-3.02033	-2.97207	1.02402	0.447927	-2.86495	-2.74312	-2.72433	-0.898474	0.430913	0.633683	0.501224	-65.1663	-0.157191	1.02887	-2.12347	-2.51578	-0.562199	-1.4315	0.139776	-0.813602	0.330926	-2.50913	-3.39339	-3.07515	-28.8708	-17.5	-0.609756
156	-0.378074	-1.27593	0.238373	-0.92644	-0.0125561	0.140591	-3.02033	-2.97207	0.672123	0.130248	-2.86495	-2.74312	-1.01091	-2.50289	0.117522	0.633683	-0.751837	-98.9312	0.471574	1.02887	-0.698323	-2.51578	-2.21573	-1.4315	1.07857	-0.813602	0.396069	-2.50913	-3.39339	-1.09118	-28.1212	-26.5	-0.923345
157	1.06864	-1.27593	0.238373	-2.67444	-0.734172	0.140591	-1.17867	-1.17082	-0.0316707	0.447927	-2.86495	-2.74312	-1.01091	-0.898474	0.117522	0.633683	0.501224	-82.0487	-0.785956	0.225065	-2.12347	-2.51578	-2.21573	-1.4315	-0.486085	-2.6627	0.0703543	-2.50913	-3.39339	-3.07515	-32.2566	18.5	0.644599
158	-0.378074	-3.04805	0.238373	-0.92644	-0.0125561	-0.599362	-3.02033	-2.97207	-0.735464	-0.18743	-2.86495	-2.74312	-2.72433	-2.50289	0.117522	0.803117	-0.751837	-39.8426	-0.785956	-1.38254	-2.12347	-2.51578	-2.21573	-1.4315	-0.694706	-2.6627	-0.385646	-0.76668	-1.44317	-1.09118	-39.7671	80.5	2.80488
159	1.02041	-1.27593	0.238373	-2.67444	0.70906	0.880544	-3.02033	-1.17082	2.07971	1.08328	-2.86495	-2.74312	-1.01091	-0.898474	0.901	0.803117	0.501224	-98.9312	1.7291	1.02887	-0.698323	-2.51578	-0.562199	-1.4315	1.3915	-0.813602	0.461211	-2.50913	-3.39339	-3.07515	-17.7317	-110.5	-3.85017
160	-0.426297	-3.04805	0.238373	-0.92644	-0.734172	-0.599362	-1.17867	-2.97207	-0.735464	0.130248	-2.86495	-2.74312	-1.01091	-2.50289	0.117522	0.803117	-0.751837	-39.8426	-0.785956	0.225065	-2.12347	-2.51578	-2.21573	-3.53665	-0.903326	-2.6627	-0.515931	-0.76668	-1.44317	-1.09118	-37.5006	62.5	2.1777
161	-0.715639	-1.27593	1.08971	-0.92644	1.43068	0.880544	-1.17867	-1.17082	1.37592	1.08328	-0.395165	-2.74312	-1.01091	-0.898474	2.07622	0.803117	0.501224	-124.255	0.471574	1.02887	-0.698323	-0.47043	-0.562199	-3.53665	2.01736	-0.813602	0.591497	-2.50913	-3.39339	-1.09118	-9.91584	-136.5	-4.7561
162	-0.956758	-1.27593	0.238373	-0.92644	-0.0125561	0.880544	-1.17867	-1.17082	-0.0316707	0.130248	-2.86495	-2.74312	-2.72433	-2.50289	0.117522	0.803117	-0.751837	-39.8426	-0.157191	-1.38254	-0.698323	-2.51578	-2.21573	-1.4315	-0.277465	-2.6627	-0.25536	-2.50913	-1.44317	-1.09118	-31.5704	12.5	0.43554
163	-0.32985	-3.04805	0.238373	-0.92644	-0.0125561	0.880544	-1.17867	-2.97207	0.320226	0.130248	-2.86495	-2.74312	-1.01091	-0.898474	0.117522	0.972551	0.501224	-39.8426	-0.157191	-0.578739	-0.698323	-2.51578	-2.21573	-1.4315	-0.277465	-2.6627	-0.25536	-2.50913	-3.39339	-1.09118	-30.571	5.5	0.191638
164	-1.00498	-1.27593	1.08971	-0.92644	1.43068	0.880544	-1.17867	-1.17082	0.672123	1.08328	-2.86495	-2.74312	-2.72433	-0.898474	0.901	0.532023	-0.751837	-107.372	2.35787	-0.578739	-0.698323	-0.47043	-0.562199	-1.4315	1.70443	-0.813602	0.526354	-2.50913	-3.39339	-1.09118	-15.8027	-119.5	-4.16376
165	0.875742	-1.27593	0.238373	-0.92644	0.70906	0.880544	-1.17867	-2.97207	-0.0316707	0.447927	-2.86495	-2.74312	-1.01091	-2.50289	0.117522	0.972551	0.501224	-39.8426	1.10034	1.02887	-0.698323	-2.51578	-2.21573	-1.4315	0.974257	-0.813602	0.396069	-2.50913	-3.39339	-1.09118	-21.893	-83.5	-2.90941
166	0.827518	-1.27593	1.08971	-0.92644	0.70906	-0.599362	-3.02033	-1.17082	0.320226	0.447927	-2.86495	-2.74312	-1.01091	-0.898474	0.117522	0.972551	0.501224	-39.8426	1.7291	1.83267	-2.12347	-2.51578	-2.21573	-3.53665	0.974257	-2.6627	0.461211	-2.50913	-3.39339	-3.07515	-26.5195	-39.5	-1.37631
167	-0.474521	-3.04805	0.238373	-0.92644	-0.0125561	-1.33931	-1.17867	-1.17082	-0.0316707	0.130248	-2.86495	-2.74312	-2.72433	-0.898474	0.117522	0.633683	0.501224	-39.8426	-0.157191	0.225065	-2.12347	-2.51578	-2.21573	-3.53665	-0.173155	-2.6627	0.330926	-2.50913	-3.39339	-3.07515	-37.5584	63.5	2.21254
168	0.827518	-1.27593	-0.612959	-2.67444	0.70906	0.880544	-3.02033	-1.17082	-0.383567	0.447927	-2.86495	-2.74312	-1.01091	-2.50289	-0.861826	-0.552355	0.501224	-22.9601	-0.785956	0.225065	-2.12347	-2.51578	-2.21573	-3.53665	-0.590395	-2.6627	-0.25536	-2.50913	-1.44317	-3.07515	-37.7733	66.5	2.31707
169	-0.378074	-3.04805	-0.612959	-0.92644	-0.734172	-2.07927	-1.17867	-1.17082	-0.735464	-1.77582	-2.86495	-2.74312	-2.72433	-2.50289	-0.861826	-1.23009	-0.751837	10.8048	-0.157191	-0.578739	-2.12347	-2.51578	-2.21573	-3.53665	-1.32057	-2.6627	-0.515931	-0.76668	-1.44317	-3.07515	-47.2413	128.5	4.47735
170	0.827518	-1.27593	1.08971	-0.92644	1.43068	0.880544	-3.02033	-1.17082	2.43161	1.08328	-0.395165	-2.74312	-1.01091	-0.898474	1.68448	0.803117	0.501224	-124.255	1.10034	1.02887	-0.698323	-0.47043	-0.562199	-3.53665	2.4346	-0.813602	0.591497	-2.50913	-3.39339	-1.09118	-8.50439	-140.5	-4.89547
171	-0.474521	-1.27593	0.238373	-2.67444	0.70906	0.880544	-3.02033	-1.17082	1.02402	1.08328	-0.395165	-2.74312	-1.01091	-0.898474	0.117522	0.803117	-0.751837	-107.372	1.10034	1.02887	-0.698323	-0.47043	-0.562199	-3.53665	1.49581	-0.813602	0.526354	-2.50913	-3.39339	-3.07515	-20.3598	-98.5	-3.43206
172	-0.233403	-1.27593	-0.612959	-0.92644	-1.45579	-2.07927	-1.17867	-1.17082	-0.735464	-1.77582	-2.86495	-2.74312	-1.01091	-2.50289	-0.861826	-1.67062	0.501224	2.36354	-0.785956	0.225065	-2.12347	-2.51578	-2.21573	-3.53665	-1.32057	-2.6627	-1.03707	-0.76668	-1.44317	-1.09118	-41.8739	101.5	3.53659
173	0.875742	-1.27593	0.238373	-0.92644	-0.0125561	0.880544	-1.17867	-1.17082	-0.0316707	0.130248	-2.86495	-2.74312	-1.01091	-0.898474	0.117522	0.633683	0.501224	-39.8426	1.10034	1.02887	-0.698323	-2.51578	-0.562199	-3.53665	1.18288	-0.813602	0.396069	-2.50913	-3.39339	-3.07515	-22.0924	-80.5	-2.80488
174	-0.32985	-3.04805	0.238373	-0.92644	-0.0125561	-0.599362	-3.02033	-1.17082	-0.0316707	0.130248	-2.86495	-2.74312	-1.01091	-0.898474	0.117522	0.972551	0.501224	-48.2838	0.471574	0.225065	-0.698323	-2.51578	-2.21573	-3.53665	0.139776	-0.813602	0.396069	-2.50913	-3.39339	-1.09118	-30.1896	3.5	0.121951
175	1.16508	-1.27593	0.238373	-0.92644	-0.0125561	0.880544	-3.02033	-1.17082	0.320226	0.447927	-2.86495	-2.74312	-1.01091	-0.898474	0.117522	0.972551	0.501224	-73.6075	-0.157191	0.225065	-0.698323	-0.47043	-0.562199	-3.53665	0.661326	-0.813602	0.396069	-2.50913	-3.39339	-3.07515	-23.1401	-70.5	-2.45645
176	-0.426297	-1.27593	0.238373	-2.67444	0.70906	-1.33931	-1.17867	-1.17082	-0.383567	0.130248	-0.395165	-2.74312	-1.01091	-2.50289	-0.0783478	0.803117	0.501224	-65.1663	0.471574	0.225065	-2.12347	-2.51578	-2.21573	-3.53665	0.0354655	-0.813602	0.461211	-2.50913	-1.44317	-3.07515	-29.7716	-6.5	-0.226481
177	-0.860311	-3.04805	-0.612959	-2.67444	-0.734172	-1.33931	-3.02033	-2.97207	-0.735464	-2.41118	-2.86495	-2.74312	-2.72433	-2.50289	-0.861826	-1.23009	-0.751837	10.8048	-0.157191	-1.38254	-2.12347	-2.51578	-2.21573	-3.53665	-1.00764	-2.6627	-0.776503	-0.76668	-1.44317	-3.07515	-53.7613	141.5	4.93031
178	0.972189	-3.04805	1.08971	-0.92644	-0.0125561	0.880544	-3.02033	-2.97207	0.320226	0.447927	-2.86495	-2.74312	-1.01091	-0.898474	1.48861	0.633683	0.501224	-39.8426	0.471574	1.02887	-2.12347	-2.51578	-0.562199	-3.53665	0.0354655	-0.813602	0.396069	-2.50913	-3.39339	-3.07515	-27.7204	-30.5	-1.06272
179	0.875742	-1.27593	0.238373	-2.67444	0.70906	0.880544	-3.02033	-2.97207	-0.383567	0.130248	-0.395165	-2.74312	-1.01091	-0.898474	1.09687	0.972551	0.501224	-39.8426	0.471574	1.02887	-0.698323	-0.47043	-2.21573	-3.53665	0.974257	-0.813602	0.396069	-2.50913	-3.39339	-1.09118	-21.7872	-84.5	-2.94425
180	-0.956758	-3.04805	0.238373	-2.67444	-0.0125561	0.880544	-1.17867	-2.97207	-0.383567	0.130248	-2.86495	-2.74312	-1.01091	-2.50289	0.117522	0.633683	-0.751837	-22.9601	0.471574	0.225065	-2.12347	-2.51578	-2.21573	-3.53665	-0.173155	-2.6627	0.265783	-2.50913	-3.39339	-3.07515	-40.3192	86.5	3.01394
181	-0.860311	-1.27593	-0.612959	-2.67444	-0.734172	-0.599362	-1.17867	-2.97207	-0.735464	-0.18743	-2.86495	-2.74312	-2.72433	-2.50289	-0.861826	-1.23009	-0.751837	-22.9601	-0.785956	0.225065	-2.12347	-2.51578	-2.21573	-3.53665	-0.799016	-2.6627	-0.320503	-0.76668	-1.44317	-1.09118	-43.5226	110.5	3.85017
182	-0.715639	-3.04805	-0.612959	-0.92644	-0.0125561	0.880544	-1.17867	-2.97207	-0.0316707	0.130248	-2.86495	-2.74312	-1.01091	-2.50289	-0.861826	-1.23009	-0.751837	-39.8426	-0.157191	-0.578739	-2.12347	-2.51578	-2.21573	-3.53665	-0.277465	-2.6627	-0.450789	-2.50913	-3.39339	-3.07515	-43.9092	114.5	3.98955
183	0.923966	-1.27593	1.08971	-2.67444	-0.0125561	-0.599362	-1.17867	-2.97207	1.37592	0.447927	-2.86495	-2.74312	-1.01091	-2.50289	0.117522	0.972551	0.501224	-65.1663	0.471574	0.225065	-0.698323	-0.47043	-2.21573	-3.53665	0.452706	-0.813602	0.396069	-2.50913	-3.39339	-1.09118	-25.5239	-49.5	-1.72474
184	-1.05321	-1.27593	0.238373	-2.67444	-0.734172	0.880544	-1.17867	-2.97207	-0.0316707	0.130248	-2.86495	-2.74312	-1.01091	-0.898474	0.117522	0.803117	-0.751837	-22.9601	-1.41472	-1.38254	-2.12347	-2.51578	-2.21573	-3.53665	-0.590395	-2.6627	-0.125074	-2.50913	-1.44317	-1.09118	-37.6072	64.5	2.24739
185	1.21331	-1.27593	0.238373	-2.67444	-0.734172	0.140591	-1.17867	-1.17082	-0.735464	-0.18743	-2.86495	-2.74312	-2.72433	-2.50289	0.117522	0.803117	0.501224	-22.9601	-0.785956	1.02887	-2.12347	-2.51578	-2.21573	-3.53665	-0.694706	-2.6627	-0.385646	-0.76668	-1.44317	-1.09118	-32.9479	25.5	0.888502
186	-0.378074	-1.27593	0.238373	-0.92644	1.43068	0.880544	-1.17867	-2.97207	1.37592	1.08328	-2.86495	-2.74312	-1.01091	-0.898474	2.07622	1.14198	0.501224	-124.255	2.35787	1.83267	-0.698323	-0.47043	-0.562199	-3.53665	2.53891	-0.813602	0.591497	-2.50913	-3.39339	-1.09118	-11.1501	-133.5	-4.65157
187	-0.378074	-1.27593	1.08971	-0.92644	0.70906	-1.33931	-1.17867	-2.97207	0.672123	0.130248	-2.86495	-2.74312	-2.72433	-0.898474	0.117522	0.803117	0.501224	-39.8426	-0.157191	0.225065	-0.698323	-2.51578	-2.21573	-3.53665	0.244086	-0.813602	0.396069	-2.50913	-3.39339	-1.09118	-29.3043	-12.5	-0.43554
188	0.827518	-1.27593	0.238373	-2.67444	0.70906	0.880544	-1.17867	-2.97207	0.672123	0.130248	-2.86495	-2.74312	-2.72433	-2.50289	0.509261	0.633683	0.501224	-65.1663	1.7291	1.02887	-0.698323	-0.47043	-2.21573	-3.53665	0.974257	-0.813602	0.396069	-2.50913	-3.39339	-1.09118	-24.3693	-57.5	-2.00348
189	-0.378074	-3.04805	1.08971	-0.92644	-0.0125561	-0.599362	-1.17867	-2.97207	-0.0316707	0.130248	-2.86495	-0.418442	-1.01091	-2.50289	0.117522	0.803117	-0.751837	-22.9601	-0.157191	-1.38254	-2.12347	-2.51578	-2.21573	-3.53665	-0.590395	-2.6627	0.330926	-2.50913	-1.44317	-3.07515	-36.4133	56.5	1.96864
190	-0.908534	-1.27593	0.238373	-2.67444	-0.0125561	0.140591	-1.17867	-1.17082	-0.383567	0.130248	-2.86495	-0.418442	-2.72433	-0.898474	0.117522	0.803117	-0.751837	-39.8426	0.471574	-0.578739	-2.12347	-2.51578	-2.21573	-3.53665	-0.486085	-2.6627	0.396069	-2.50913	-3.39339	-3.07515	-36.022	51.5	1.79443
191	0.875742	-1.27593	0.238373	-2.67444	0.70906	0.140591	-1.17867	-2.97207	1.02402	1.08328	-2.86495	-0.418442	-1.01091	-0.898474	0.117522	-0.891223	0.501224	188.071	2.35787	1.02887	-0.698323	-0.47043	-0.562199	-3.53665	1.49581	-0.813602	0.461211	-2.50913	-3.39339	-3.07515	-19.3985	-104.5	-3.64111
192	-0.812087	-3.04805	-0.612959	-0.92644	-0.734172	-0.599362	-1.17867	-1.17082	-0.735464	-0.18743	-2.86495	-0.418442	-2.72433	-2.50289	-0.861826	-0.552355	-0.751837	-39.8426	-0.785956	-1.38254	-2.12347	-2.51578	-2.21573	-3.53665	-0.799016	-2.6627	-0.385646	-0.76668	-1.44317	-3.07515	-42.3347	102.5	3.57143
193	-0.474521	-1.27593	1.08971	-2.67444	0.70906	0.880544	-3.02033	-2.97207	-0.383567	0.130248	-2.86495	-0.418442	-1.01091	-0.898474	0.509261	0.633683	0.501224	-65.1663	1.10034	1.02887	-0.698323	-0.47043	-2.21573	-3.53665	1.18288	-0.813602	0.396069	-2.50913	-1.44317	-1.09118	-20.5448	-96.5	-3.36237
194	0.875742	-1.27593	0.238373	-0.92644	-0.0125561	-0.599362	-3.02033	-2.97207	-0.383567	0.447927	-2.86495	-2.74312	-1.01091	-2.50289	0.901	0.803117	0.501224	-65.1663	-0.157191	0.225065	-2.12347	-2.51578	-2.21573	-1.4315	0.139776	-0.813602	0.330926	-2.50913	-1.44317	-3.07515	-30.0685	-0.5	-0.0174216
195	-0.570968	-1.27593	0.238373	-2.67444	0.70906	0.880544	-3.02033	-2.97207	1.02402	1.08328	-2.86495	-2.74312	-1.01091	-2.50289	0.117522	0.633683	0.501224	-107.372	1.7291	1.02887	-2.12347	-0.47043	-0.562199	-1.4315	1.3915	-0.813602	0.461211	-0.76668	-1.44317	-1.09118	-18.4321	-109.5	-3.81533
196	0.827518	-1.27593	0.238373	-0.92644	1.43068	0.880544	-1.17867	-1.17082	1.02402	1.08328	-2.86495	-2.74312	-1.01091	-2.50289	0.117522	0.803117	0.501224	-115.814	1.10034	1.83267	-2.12347	-0.47043	-0.562199	-1.4315	1.3915	-0.813602	0.526354	-0.76668	-1.44317	-3.07515	-12.487	-130.5	-4.54704
197	0.923966	-1.27593	0.238373	-2.67444	0.70906	0.880544	-1.17867	-1.17082	1.37592	1.08328	-2.86495	-2.74312	-1.01091	-2.50289	0.117522	0.803117	0.501224	-107.372	-0.157191	1.02887	-0.698323	-0.47043	-2.21573	-1.4315	1.60012	-0.813602	0.591497	-0.76668	-1.44317	-1.09118	-14.5487	-123.5	-4.30314
198	-0.860311	-1.27593	-0.612959	-2.67444	-0.0125561	0.880544	-1.17867	-2.97207	-0.383567	-0.18743	-2.86495	-2.74312	-2.72433	-2.50289	-0.861826	-0.552355	-0.751837	-22.9601	-0.785956	0.225065	-2.12347	-2.51578	-2.21573	-1.4315	-0.486085	-2.6627	-0.190217	-2.50913	-1.44317	-3.07515	-41.4695	98.5	3.43206
199	-0.956758	-3.04805	-0.612959	-2.67444	-0.734172	0.880544	-1.17867	-2.97207	-0.735464	-0.18743	-2.86495	-2.74312	-2.72433	-2.50289	-0.861826	-0.552355	-0.751837	-39.8426	-0.785956	1.02887	-0.698323	-2.51578	-2.21573	-1.4315	-0.903326	-2.6627	-0.450789	-0.76668	-1.44317	-1.09118	-39.1172	77.5	2.70035
200	-0.378074	-1.27593	0.238373	-0.92644	-0.0125561	-0.599362	-1.17867	-1.17082	-0.0316707	-0.18743	-2.86495	-2.74312	-1.01091	-2.50289	0.117522	0.633683	0.501224	-65.1663	-0.157191	0.225065	-0.698323	-2.51578	-2.21573	-3.53665	-0.173155	-2.6627	0.330926	-2.50913	-1.44317	-1.09118	-29.7739	-5.5	-0.191638
201	0.827518	-1.27593	1.08971	-2.67444	-0.0125561	-1.33931	-1.17867	-1.17082	0.672123	0.447927	-2.86495	-2.74312	-1.01091	-2.50289	0.117522	0.803117	0.501224	-65.1663	-0.157191	1.02887	-0.698323	-2.51578	-2.21573	-1.4315	-0.0688447	-0.813602	0.396069	-0.76668	-1.44317	-1.09118	-22.0263	-81.5	-2.83972
202	-0.474521	-1.27593	0.238373	-0.92644	-0.734172	0.880544	-1.17867	-1.17082	0.320226	0.130248	-2.86495	-2.74312	-1.01091	-2.50289	0.117522	0.803117	-0.751837	-39.8426	-0.157191	-0.578739	-2.12347	-2.51578	-2.21573	-1.4315	-0.381775	-2.6627	-0.320503	-2.50913	-1.44317	-1.09118	-30.5352	4.5	0.156794
203	1.06864	-1.27593	0.238373	-2.67444	-0.0125561	-2.07927	-1.17867	-2.97207	-0.383567	0.447927	-2.86495	-2.74312	-1.01091	-2.50289	0.117522	0.633683	0.501224	-107.372	0.471574	1.02887	-2.12347	-2.51578	-0.562199	-1.4315	-0.173155	-2.6627	0.396069	-2.50913	-1.44317	-1.09118	-29.1994	-14.5	-0.505226
204	-0.378074	-1.27593	1.08971	-2.67444	1.43068	0.880544	-1.17867	-2.97207	0.672123	1.08328	-2.86495	-2.74312	-1.01091	-2.50289	0.117522	1.14198	0.501224	-107.372	2.35787	1.83267	-0.698323	-0.47043	-0.562199	-3.53665	2.4346	-0.813602	0.591497	-2.50913	-1.44317	-1.09118	-14.4847	-124.5	-4.33798
205	0.923966	-1.27593	0.238373	-2.67444	0.70906	-0.599362	-1.17867	-2.97207	-0.0316707	0.447927	-2.86495	-2.74312	-2.72433	-2.50289	0.117522	0.633683	0.501224	-115.814	0.471574	1.02887	-0.698323	-0.47043	-2.21573	-1.4315	0.869947	-0.813602	0.396069	-2.50913	-1.44317	-1.09118	-23.7865	-64.5	-2.24739
206	-1.00498	-3.04805	-0.612959	-2.67444	-0.734172	-0.599362	-1.17867	-2.97207	-0.735464	-0.18743	-2.86495	-2.74312	-2.72433	-2.50289	-0.861826	-0.891223	-0.751837	-22.9601	-0.157191	0.225065	-2.12347	-2.51578	-2.21573	-1.4315	-0.799016	-2.6627	-0.776503	-0.76668	-1.44317	-1.09118	-42.8227	105.5	3.67596
207	-0.378074	-3.04805	-0.612959	-0.92644	-0.734172	-1.33931	-1.17867	-2.97207	-0.735464	-1.77582	-2.86495	-2.74312	-2.72433	-2.50289	-0.861826	-1.56896	-0.751837	10.8048	-0.785956	-1.38254	-2.12347	-2.51578	-2.21573	-3.53665	-1.32057	-2.6627	-0.971931	-0.76668	-1.44317	-1.09118	-48.5461	133.5	4.65157
208	0.827518	-1.27593	0.238373	-0.92644	-0.0125561	-1.33931	-1.17867	-1.17082	-0.0316707	0.447927	-2.86495	-2.74312	-1.01091	-2.50289	0.117522	0.803117	0.501224	-107.372	0.471574	1.02887	-2.12347	-2.51578	-2.21573	-3.53665	0.139776	-0.813602	0.396069	-2.50913	-1.44317	-1.09118	-26.2266	-44.5	-1.55052
209	-0.426297	-3.04805	0.238373	-2.67444	-0.0125561	0.880544	-1.17867	-2.97207	-0.383567	0.130248	-2.86495	-2.74312	-1.01091	-2.50289	0.901	0.633683	-0.751837	-107.372	1.10034	0.225065	-0.698323	-0.47043	-2.21573	-3.53665	0.765637	-0.813602	0.461211	-2.50913	-1.44317	-1.09118	-27.9041	-29.5	-1.02787
210	-1.00498	-1.27593	-0.612959	-0.92644	-1.45579	0.880544	-1.17867	-2.97207	-1.08736	-2.41118	-2.86495	-2.74312	-2.72433	-2.50289	-0.861826	-1.70451	-0.751837	10.8048	-1.41472	-0.578739	-2.12347	-2.51578	-2.21573	-1.4315	-1.32057	-2.6627	-1.16736	-2.50913	-1.44317	-1.09118	-46.6831	126.5	4.40767
211	0.827518	-1.27593	0.238373	-0.92644	-0.0125561	0.880544	-1.17867	-1.17082	-0.383567	0.447927	-2.86495	-2.74312	-1.01091	-0.898474	0.117522	0.803117	0.501224	-115.814	0.471574	1.02887	-0.698323	-2.51578	-2.21573	-3.53665	1.18288	-0.813602	0.396069	-2.50913	-1.44317	-3.07515	-22.2615	-77.5	-2.70035
212	1.16508	-1.27593	0.238373	-0.92644	-0.0125561	-0.599362	-1.17867	-2.97207	-0.0316707	0.447927	-2.86495	-2.74312	-1.01091	-0.898474	0.901	0.633683	0.501224	-107.372	0.471574	0.225065	-2.12347	-2.51578	-2.21573	-1.4315	0.557016	-0.813602	0.461211	-0.76668	-1.44317	-3.07515	-23.1897	-68.5	-2.38676
213	0.875742	-1.27593	0.238373	-2.67444	0.70906	0.880544	-1.17867	-1.17082	0.672123	1.08328	-2.86495	-2.74312	-1.01091	-0.898474	0.117522	0.803117	0.501224	-124.255	1.10034	1.02887	-2.12347	-0.47043	-0.562199	-3.53665	1.60012	-0.813602	0.461211	-0.76668	-3.39339	-1.09118	-16.3791	-116.5	-4.05923
214	-0.426297	-3.04805	-0.612959	-0.92644	-0.734172	-0.599362	-1.17867	-2.97207	-0.735464	-1.45814	-2.86495	-2.74312	-2.72433	-2.50289	-0.861826	-0.891223	-0.751837	-39.8426	-0.785956	-1.38254	-0.698323	-2.51578	-2.21573	-1.4315	-0.903326	-2.6627	-0.581074	-0.76668	-1.44317	-3.07515	-44.4539	117.5	4.09408
215	-0.378074	-1.27593	0.238373	-2.67444	0.70906	0.880544	-1.17867	-2.97207	-0.0316707	0.130248	-0.395165	-2.74312	-1.01091	-0.898474	0.901	0.803117	0.501224	-107.372	1.10034	1.02887	-2.12347	-0.47043	-2.21573	-1.4315	1.18288	-0.813602	0.396069	-2.50913	-1.44317	-3.07515	-19.6616	-101.5	-3.53659
216	-0.378074	-1.27593	-0.612959	-2.67444	-0.0125561	0.140591	-1.17867	-2.97207	0.320226	0.130248	-2.86495	-2.74312	-1.01091	-0.898474	-0.861826	-0.552355	0.501224	-39.8426	-0.157191	1.02887	-0.698323	-2.51578	-2.21573	-1.4315	-0.486085	-2.6627	-0.450789	-2.50913	-1.44317	-3.07515	-33.5209	30.5	1.06272
217	0.923966	-1.27593	-0.612959	-2.67444	-0.0125561	0.880544	-1.17867	-1.17082	-0.0316707	0.447927	-2.86495	-2.74312	-1.01091	-0.898474	-0.861826	-0.552355	0.501224	-39.8426	-0.157191	0.225065	-2.12347	-2.51578	-2.21573	-3.53665	-0.277465	-2.6627	-0.320503	-0.76668	-1.44317	-3.07515	-31.9646	15.5	0.54007
218	0.827518	-1.27593	0.238373	-2.67444	-0.0125561	-1.33931	-1.17867	-2.97207	0.320226	0.130248	-2.86495	-2.74312	-1.01091	-0.898474	0.117522	0.803117	0.501224	-107.372	0.471574	0.225065	-2.12347	-2.51578	-2.21573	-3.53665	0.0354655	-0.813602	0.396069	-0.76668	-1.44317	-1.09118	-27.3029	-32.5	-1.1324
219	-0.474521	-3.04805	-0.612959	-2.67444	-0.734172	-0.599362	-1.17867	-1.17082	-0.735464	-0.18743	-2.86495	-2.74312	-2.72433	-2.50289	-0.861826	-0.891223	-0.751837	-22.9601	-0.157191	-1.38254	-2.12347	-2.51578	-2.21573	-1.4315	-0.799016	-2.6627	-0.385646	-2.50913	-1.44317	-3.07515	-45.4341	122.5	4.26829
220	0.827518	-1.27593	0.238373	-2.67444	-0.0125561	0.880544	-1.17867	-2.97207	1.02402	-0.18743	-2.86495	-2.74312	-2.72433	-0.898474	0.117522	0.464249	0.501224	-107.372	0.471574	1.02887	-2.12347	-0.47043	-2.21573	-1.4315	0.557016	-0.813602	0.461211	-0.76668	-1.44317	-1.09118	-21.2082	-90.5	-3.15331
221	-0.426297	-3.04805	-0.612959	-0.92644	-0.0125561	0.140591	-1.17867	-1.17082	-0.735464	0.130248	-2.86495	-2.74312	-1.01091	-0.898474	-0.861826	-0.552355	-0.751837	-22.9601	-0.785956	1.02887	-0.698323	-2.51578	-2.21573	-1.4315	-0.590395	-2.6627	-0.320503	-2.50913	-1.44317	-3.07515	-34.7204	42.5	1.48084
222	-1.00498	-1.27593	-0.612959	-2.67444	-0.0125561	0.140591	-1.17867	-1.17082	-0.383567	0.130248	-2.86495	-2.74312	-1.01091	-0.898474	-0.861826	-0.552355	-0.751837	-22.9601	-0.157191	0.225065	-2.12347	-2.51578	-2.21573	-1.4315	-0.486085	-2.6627	-0.25536	-0.76668	-1.44317	-1.09118	-32.6274	24.5	0.853659
223	0.923966	-1.27593	0.238373	-0.92644	0.70906	-0.599362	-1.17867	-1.17082	1.37592	0.447927	-2.86495	-2.74312	-1.01091	-0.898474	0.117522	0.633683	0.501224	-107.372	-0.157191	0.225065	-0.698323	-2.51578	-2.21573	-1.4315	0.139776	-0.813602	0.396069	-2.50913	-1.44317	-3.07515	-21.7123	-85.5	-2.97909
224	-0.281626	-1.27593	-0.612959	-0.92644	-0.0125561	0.880544	-1.17867	-1.17082	-0.735464	0.130248	-2.86495	-2.74312	-1.01091	-0.898474	-0.861826	-0.552355	0.501224	-39.8426	-0.785956	0.225065	-0.698323	-2.51578	-2.21573	-1.4315	-0.486085	-2.6627	-0.25536	-0.76668	-1.44317	-3.07515	-29.6856	-9.5	-0.33101
225	-0.474521	-3.04805	1.08971	-2.67444	0.70906	-0.599362	-1.17867	-2.97207	-0.0316707	0.130248	-2.86495	-2.74312	-1.01091	-0.898474	0.117522	0.803117	-0.751837	-107.372	0.471574	0.225065	-2.12347	-0.47043	-2.21573	-1.4315	0.869947	-0.813602	0.396069	-2.50913	-1.44317	-3.07515	-28.4106	-22.5	-0.783972
226	0.827518	-1.27593	-0.612959	-0.92644	-0.0125561	0.880544	-1.17867	-1.17082	0.320226	0.447927	-2.86495	-2.74312	-1.01091	-0.898474	-0.861826	-0.552355	0.501224	-6.07768	-0.157191	0.225065	-2.12347	-2.51578	-2.21573	-1.4315	-0.277465	-2.6627	-0.190217	-2.50913	-1.44317	-3.07515	-29.5019	-11.5	-0.400697
227	0.0559395	-3.04805	-0.612959	-2.67444	-0.0125561	0.880544	-1.17867	-2.97207	-0.383567	0.130248	-2.86495	-2.74312	-1.01091	-0.898474	-0.861826	-0.552355	0.501224	-22.9601	-0.157191	1.02887	-0.698323	-2.51578	-2.21573	-3.53665	-0.277465	-2.6627	-0.190217	-2.50913	-1.44317	-1.09118	-34.4917	40.5	1.41115
228	0.875742	-1.27593	-0.612959	-0.92644	0.70906	0.880544	-1.17867	-2.97207	-0.0316707	0.447927	-2.86495	-2.74312	-1.01091	-0.898474	-0.861826	-0.552355	0.501224	-65.1663	1.10034	1.02887	-2.12347	-0.47043	-2.21573	-1.4315	1.18288	-0.813602	0.330926	-2.50913	-1.44317	-3.07515	-22.8889	-72.5	-2.52613
229	-0.0405079	-1.27593	0.238373	-2.67444	-0.0125561	0.880544	-1.17867	-2.97207	-0.0316707	0.130248	-2.86495	-2.74312	-1.01091	-0.898474	0.117522	0.633683	0.501224	-107.372	-0.157191	1.02887	-0.698323	-2.51578	-2.21573	-1.4315	-0.381775	-2.6627	-0.320503	-0.76668	-1.44317	-1.09118	-25.75	-48.5	-1.6899
230	0.827518	-1.27593	-0.612959	-0.92644	-0.0125561	0.880544	-1.17867	-1.17082	0.320226	0.447927	-2.86495	-2.74312	-1.01091	-0.898474	-0.861826	-0.552355	0.501224	-65.1663	0.471574	1.02887	-2.12347	-2.51578	-2.21573	-1.4315	0.869947	-0.813602	0.330926	-2.50913	-1.44317	-3.07515	-24.4926	-56.5	-1.96864
231	0.923966	-1.27593	1.08971	-2.67444	-0.0125561	-0.599362	-1.17867	-2.97207	0.320226	0.447927	-2.86495	-2.74312	-1.01091	-0.898474	0.117522	0.803117	0.501224	-107.372	-0.157191	1.02887	-0.698323	-2.51578	-2.21573	-3.53665	0.348396	-0.813602	0.396069	-0.76668	-1.44317	-1.09118	-23.3844	-67.5	-2.35192
232	-0.860311	-1.27593	-0.612959	-2.67444	-0.734172	-2.07927	-1.17867	-1.17082	-1.08736	-1.77582	-2.86495	-2.74312	-2.72433	-2.50289	-0.861826	-1.23009	-0.751837	10.8048	-0.785956	-1.38254	-0.698323	-2.51578	-2.21573	-3.53665	-1.21626	-2.6627	-0.906789	-2.50913	-1.44317	-1.09118	-48.1038	131.5	4.58188
233	-0.956758	-3.04805	-0.612959	-2.67444	-0.0125561	0.880544	-1.17867	-2.97207	-0.735464	-0.18743	-2.86495	-2.74312	-1.01091	-0.898474	-0.861826	-0.552355	-0.751837	-65.1663	-0.157191	-0.578739	-2.12347	-2.51578	-2.21573	-1.4315	-0.173155	-2.6627	-0.320503	-2.50913	-1.44317	-1.09118	-38.3384	70.5	2.45645
234	0.875742	-1.27593	1.08971	-0.92644	-0.0125561	-2.07927	-1.17867	-1.17082	-0.0316707	0.130248	-2.86495	-2.74312	-1.01091	-0.898474	0.117522	0.803117	0.501224	-107.372	-0.157191	0.225065	-0.698323	-2.51578	-2.21573	-1.4315	-0.590395	-2.6627	0.330926	-0.76668	-1.44317	-1.09118	-23.5845	-65.5	-2.28223
235	-0.956758	-1.27593	-0.612959	-0.92644	0.70906	0.880544	-1.17867	-1.17082	1.02402	1.08328	-2.86495	-2.74312	-1.01091	-0.898474	-0.861826	-0.0440528	-0.751837	-22.9601	-0.157191	1.02887	-2.12347	-0.47043	-0.562199	-1.4315	1.28719	-0.813602	0.396069	-2.50913	-1.44317	-1.09118	-19.4666	-103.5	-3.60627
236	-0.281626	-1.27593	0.238373	-2.67444	1.43068	0.880544	-1.17867	-2.97207	0.672123	1.08328	-2.86495	-2.74312	-1.01091	-0.898474	0.117522	0.803117	0.501224	-98.9312	1.10034	1.02887	-0.698323	-0.47043	-2.21573	-1.4315	1.49581	-0.813602	0.461211	-2.50913	-1.44317	-1.09118	-16.6612	-114.5	-3.98955
237	-0.908534	-3.04805	-0.612959	-0.92644	-1.45579	-2.07927	-1.17867	-2.97207	-1.08736	-2.0935	-2.86495	-2.74312	-1.01091	-2.50289	-0.861826	-1.56896	-0.751837	10.8048	-1.41472	-0.578739	-0.698323	-2.51578	-2.21573	-1.4315	-1.32057	-2.6627	-1.10222	-0.76668	-1.44317	-3.07515	-47.9032	130.5	4.54704
238	0.827518	-1.27593	1.08971	-2.67444	-0.0125561	0.880544	-1.17867	-2.97207	0.672123	0.447927	-2.86495	-2.74312	-1.01091	-0.898474	0.901	0.803117	0.501224	-107.372	0.471574	1.02887	-2.12347	-2.51578	-2.21573	-3.53665	0.661326	-0.813602	0.396069	-2.50913	-1.44317	-3.07515	-25.0754	-52.5	-1.82927
239	-0.426297	-3.04805	-0.612959	-0.92644	-0.734172	-0.599362	-1.17867	-2.97207	-1.08736	-0.18743	-2.86495	-2.74312	-2.72433	-0.898474	-0.861826	-0.552355	-0.751837	-22.9601	-0.157191	-1.38254	-2.12347	-2.51578	-2.21573	-1.4315	-0.694706	-2.6627	-0.25536	-2.50913	-1.44317	-3.07515	-43.6132	111.5	3.88502
240	1.06864	-1.27593	1.08971	-0.92644	-0.0125561	0.880544	-1.17867	-1.17082	-0.0316707	0.447927	-2.86495	-2.74312	-1.01091	-0.898474	0.117522	0.803117	0.501224	-107.372	0.471574	1.02887	-0.698323	-2.51578	-2.21573	-3.53665	1.07857	-0.813602	0.396069	-0.76668	-1.44317	-3.07515	-19.1875	-106.5	-3.7108
241	1.30976	-1.27593	-0.612959	-2.67444	-0.0125561	-1.33931	-1.17867	-2.97207	1.37592	0.447927	-2.86495	-2.74312	-1.01091	-0.898474	-0.861826	-0.552355	0.501224	-65.1663	0.471574	0.225065	-0.698323	-2.51578	-2.21573	-3.53665	0.765637	-0.813602	0.20064	-2.50913	-1.44317	-1.09118	-28.4582	-21.5	-0.749129
242	-0.956758	-3.04805	-0.612959	-2.67444	-1.45579	-1.33931	-1.17867	-1.17082	-1.08736	-2.41118	-2.86495	-2.74312	-1.01091	-0.898474	-0.861826	-0.552355	-0.751837	10.8048	-1.41472	-1.38254	-0.698323	-2.51578	-2.21573	-1.4315	-1.6335	-2.6627	-1.16736	-2.50913	-1.44317	-3.07515	-47.7792	129.5	4.5122
243	0.875742	-1.27593	1.08971	-0.92644	-0.734172	0.880544	-1.17867	-2.97207	-1.08736	0.447927	-2.86495	-2.74312	-2.72433	-0.898474	0.117522	0.633683	0.501224	-107.372	-0.157191	0.225065	-0.698323	-2.51578	-2.21573	-1.4315	-0.799016	-2.6627	-0.581074	-0.76668	-1.44317	-1.09118	-26.8891	-36.5	-1.27178
244	0.827518	-1.27593	0.238373	-0.92644	-0.0125561	0.880544	-1.17867	-1.17082	-0.0316707	0.447927	-2.86495	-2.74312	-2.72433	-0.898474	0.901	0.803117	0.501224	-107.372	-0.157191	1.02887	-0.698323	-2.51578	-2.21573	-1.4315	0.557016	-0.813602	0.396069	-2.50913	-1.44317	-3.07515	-21.9975	-82.5	-2.87456
245	0.827518	-3.04805	-0.612959	-2.67444	1.43068	0.880544	-1.17867	-1.17082	1.37592	1.08328	-2.86495	-2.74312	-1.01091	-0.898474	-0.861826	-0.891223	-0.751837	-124.255	1.10034	1.02887	-2.12347	-0.47043	-0.562199	-1.4315	2.33029	-0.813602	0.396069	-0.76668	-1.44317	-1.09118	-16.8317	-113.5	-3.9547
246	0.972189	-1.27593	0.238373	-0.92644	-0.0125561	-0.599362	-1.17867	-1.17082	0.320226	0.447927	-2.86495	-2.74312	-1.01091	-0.898474	0.117522	0.633683	0.501224	-107.372	-0.157191	1.02887	-2.12347	-2.51578	-2.21573	-3.53665	0.0354655	-0.813602	0.330926	-0.76668	-1.44317	-3.07515	-24.5949	-55.5	-1.9338
247	-0.378074	-1.27593	-0.612959	-0.92644	-0.0125561	0.880544	-1.17867	-1.17082	-0.383567	-0.18743	-2.86495	-2.74312	-1.01091	-0.898474	-0.861826	-0.552355	0.501224	-39.8426	0.471574	1.02887	-0.698323	-2.51578	-2.21573	-1.4315	0.974257	-0.813602	0.330926	-0.76668	-1.44317	-3.07515	-23.7908	-63.5	-2.21254
248	0.875742	-1.27593	-0.612959	-2.67444	-0.0125561	-0.599362	-1.17867	-1.17082	-0.383567	0.447927	-2.86495	-2.74312	-2.72433	-0.898474	-0.861826	-0.552355	0.501224	-65.1663	0.471574	0.225065	-2.12347	-2.51578	-2.21573	-1.4315	0.452706	-0.813602	0.135497	-2.50913	-1.44317	-3.07515	-31.506	11.5	0.400697
249	-0.908534	-3.04805	1.08971	-2.67444	-0.0125561	0.880544	-1.17867	-1.17082	-0.383567	-0.18743	-2.86495	-2.74312	-1.01091	-0.898474	0.901	0.803117	-0.751837	-107.372	-0.785956	-1.38254	-0.698323	-2.51578	-2.21573	-1.4315	-0.590395	-2.6627	-0.190217	-0.76668	-1.44317	-3.07515	-31.8097	14.5	0.505226
250	-0.860311	-1.27593	-0.612959	-0.92644	-0.0125561	0.140591	-1.17867	-1.17082	-0.0316707	0.447927	-2.86495	-2.74312	-1.01091	-0.898474	-0.861826	-0.552355	-0.751837	-22.9601	-0.157191	-0.578739	-0.698323	-2.51578	-2.21573	-1.4315	-0.590395	-2.6627	-0.190217	-2.50913	-1.44317	-1.09118	-31.2254	8.5	0.296167
251	0.827518	-1.27593	0.238373	-2.67444	-0.0125561	0.880544	-1.17867	-2.97207	-0.0316707	0.447927	-2.86495	-2.74312	-1.01091	-0.898474	0.901	0.803117	0.501224	-107.372	0.471574	1.02887	-2.12347	-0.47043	-2.21573	-1.4315	0.661326	-0.813602	0.396069	-0.76668	-1.44317	-3.07515	-20.7376	-93.5	-3.25784
252	-0.426297	-3.04805	-0.612959	-2.67444	-0.734172	-1.33931	-1.17867	-2.97207	0.672123	-2.0935	-2.86495	-2.74312	-1.01091	-0.898474	-0.861826	-1.23009	-0.751837	10.8048	-0.785956	-0.578739	-0.698323	-2.51578	-2.21573	-3.53665	-1.00764	-2.6627	-0.776503	-0.76668	-1.44317	-1.09118	-42.8584	106.5	3.7108
253	0.972189	-1.27593	-0.612959	-0.92644	1.43068	0.880544	-1.17867	-2.97207	3.4873	1.08328	-0.395165	-0.418442	-2.72433	-0.898474	-0.861826	-0.891223	0.501224	-141.137	3.6154	1.02887	-0.698323	-0.47043	-0.562199	-1.4315	3.37339	-0.813602	0.461211	-0.76668	-3.39339	-3.07515	-7.39158	-141.5	-4.93031
254	0.248834	-1.27593	0.238373	-0.92644	-0.0125561	-0.599362	-1.17867	-2.97207	0.320226	0.447927	-2.86495	-2.74312	-1.01091	-0.898474	0.901	0.803117	0.501224	-107.372	0.471574	0.225065	-0.698323	-2.51578	-2.21573	-3.53665	0.557016	-0.813602	0.396069	-2.50913	-1.44317	-1.09118	-24.0882	-60.5	-2.10801
255	0.827518	-1.27593	1.08971	-0.92644	-0.0125561	0.140591	-1.17867	-2.97207	-0.0316707	0.447927	-2.86495	-2.74312	-1.01091	-0.898474	0.430913	0.803117	0.501224	-107.372	0.471574	0.225065	-0.698323	-2.51578	-2.21573	-3.53665	0.765637	-0.813602	0.461211	-0.76668	-1.44317	-1.09118	-20.724	-94.5	-3.29268
256	-0.426297	-3.04805	-0.612959	-2.67444	0.70906	0.140591	-1.17867	-1.17082	0.672123	0.130248	-2.86495	-2.74312	-1.01091	-0.898474	-0.861826	-0.552355	-0.751837	-39.8426	0.471574	-1.38254	-2.12347	-2.51578	-2.21573	-1.4315	0.869947	-0.813602	0.265783	-2.50913	-1.44317	-1.09118	-31.0216	7.5	0.261324
257	-0.812087	-1.27593	-0.612959	-0.92644	-0.734172	-0.599362	-1.17867	-2.97207	-0.383567	-0.18743	-2.86495	-2.74312	-2.72433	-0.898474	-0.861826	-0.891223	-0.751837	-22.9601	-0.157191	-0.578739	-0.698323	-2.51578	-2.21573	-1.4315	-0.799016	-2.6627	-0.515931	-2.50913	-1.44317	-1.09118	-38.0139	67.5	2.35192
258	-0.378074	-3.04805	0.238373	-2.67444	-0.0125561	0.880544	-1.17867	-1.17082	-0.383567	0.130248	-2.86495	-2.74312	-1.01091	-0.898474	0.901	0.803117	-0.751837	-107.372	0.471574	1.02887	-2.12347	-0.47043	-2.21573	-1.4315	0.974257	-0.813602	0.396069	-0.76668	-1.44317	-1.09118	-21.5398	-88.5	-3.08362
259	-0.619192	-1.27593	-0.612959	-2.67444	-0.734172	-0.599362	-1.17867	-2.97207	-0.735464	0.447927	-2.86495	-2.74312	-2.72433	-0.898474	-0.861826	-0.891223	-0.751837	-6.07768	-0.157191	-1.38254	-0.698323	-2.51578	-2.21573	-3.53665	-0.694706	-2.6627	-0.320503	-0.76668	-1.44317	-1.09118	-40.1691	83.5	2.90941
260	0.875742	-1.27593	-0.612959	-2.67444	-0.734172	0.880544	-1.17867	-1.17082	-0.0316707	0.447927	-2.86495	-2.74312	-1.01091	-0.898474	-0.861826	-0.552355	0.501224	-65.1663	-0.157191	0.225065	-0.698323	-2.51578	-2.21573	-3.53665	-0.381775	-2.6627	-0.385646	-2.50913	-1.44317	-3.07515	-33.1959	27.5	0.958188
261	0.5864	-1.27593	0.238373	-0.92644	-0.0125561	0.880544	-1.17867	-2.97207	0.320226	0.447927	-2.86495	-2.74312	-2.72433	-0.898474	0.117522	0.633683	0.501224	-107.372	0.471574	1.02887	-0.698323	-2.51578	-2.21573	-3.53665	0.244086	-0.813602	0.330926	-2.50913	-1.44317	-3.07515	-26.4953	-40.5	-1.41115
262	0.875742	-1.27593	0.238373	-0.92644	1.43068	0.880544	-1.17867	-2.97207	2.43161	1.08328	-0.395165	-0.418442	-1.01091	-0.898474	0.901	0.972551	0.501224	-132.696	0.471574	1.02887	-0.698323	-0.47043	-0.562199	-3.53665	2.01736	-0.813602	0.591497	-2.50913	-3.39339	-3.07515	-10.578	-134.5	-4.68641
263	-0.426297	-1.27593	-0.612959	-0.92644	1.43068	0.880544	-1.17867	-1.17082	1.72781	1.08328	-0.395165	-0.418442	-1.01091	-0.898474	-0.861826	-0.891223	0.501224	-124.255	1.7291	1.83267	-0.698323	-0.47043	-0.562199	-3.53665	2.22598	-0.813602	0.396069	-0.76668	-1.44317	-3.07515	-9.50174	-137.5	-4.79094
264	-0.378074	-1.27593	-0.612959	-2.67444	-0.0125561	0.880544	-1.17867	-2.97207	0.320226	0.130248	-2.86495	-2.74312	-1.01091	-0.898474	-0.861826	-0.552355	0.501224	-22.9601	-0.157191	1.02887	-2.12347	-2.51578	-2.21573	-3.53665	-0.381775	-2.6627	-0.320503	-2.50913	-1.44317	-1.09118	-34.1095	35.5	1.23693
265	-0.908534	-1.27593	-0.612959	-2.67444	-0.0125561	-0.599362	-1.17867	-1.17082	-0.383567	0.130248	-2.86495	-0.418442	-2.72433	-0.898474	-0.861826	-0.552355	-0.751837	-6.07768	-0.157191	-1.38254	-0.698323	-2.51578	-2.21573	-3.53665	-0.694706	-2.6627	-0.450789	-0.76668	-1.44317	-3.07515	-37.3521	61.5	2.14286
266	-1.00498	-3.04805	-0.612959	-0.92644	-0.0125561	-1.33931	-1.17867	-1.17082	-0.0316707	-0.18743	-2.86495	-0.418442	-2.72433	-0.898474	-0.861826	-0.552355	-0.751837	-22.9601	0.471574	-0.578739	-0.698323	-2.51578	-2.21573	-3.53665	-0.277465	-2.6627	0.0703543	-2.50913	-1.44317	-1.09118	-35.5491	46.5	1.62021
267	-0.378074	-3.04805	-0.612959	-0.92644	0.70906	0.880544	-1.17867	-1.17082	0.672123	0.130248	-2.86495	-0.418442	-1.01091	-0.898474	-0.861826	-0.891223	-0.751837	-39.8426	0.471574	-1.38254	-0.698323	-0.47043	-2.21573	-3.53665	0.974257	-0.813602	0.330926	-0.76668	-1.44317	-3.07515	-25.2064	-51.5	-1.79443
268	0.972189	-1.27593	0.238373	-2.67444	-0.0125561	-2.07927	-1.17867	-1.17082	0.320226	0.447927	-2.86495	-0.418442	-1.01091	-0.898474	0.901	0.803117	0.501224	-107.372	-0.157191	0.225065	-0.698323	-2.51578	-2.21573	-3.53665	-0.0688447	-2.6627	0.330926	-0.76668	-1.44317	-1.09118	-23.8933	-61.5	-2.14286
269	-0.956758	-3.04805	-0.612959	-2.67444	-0.0125561	0.880544	-1.17867	-1.17082	-0.383567	-0.18743	-0.395165	-0.418442	-2.72433	-0.898474	-0.861826	-0.552355	-0.751837	-39.8426	-0.157191	-0.578739	-0.698323	-2.51578	-2.21573	-3.53665	-0.277465	-2.6627	-0.320503	-0.76668	-1.44317	-3.07515	-34.1554	37.5	1.30662
270	0.923966	-3.04805	0.238373	-2.67444	-0.0125561	-1.33931	-1.17867	-1.17082	0.320226	0.447927	-0.395165	-0.418442	-1.01091	-0.898474	0.117522	0.803117	0.501224	-107.372	-0.157191	0.225065	-0.698323	-2.51578	-2.21573	-3.53665	-0.173155	-2.6627	0.396069	-2.50913	-1.44317	-1.09118	-25.069	-53.5	-1.86411
271	-0.426297	-1.27593	1.08971	-0.92644	0.70906	-1.33931	-1.17867	-1.17082	0.320226	-0.18743	-0.395165	-0.418442	-1.01091	-0.898474	0.117522	0.633683	0.501224	-73.6075	-0.157191	1.02887	-0.698323	-2.51578	-0.562199	-3.53665	-0.0688447	-0.813602	0.00521143	-0.76668	-1.44317	-1.09118	-16.4024	-115.5	-4.02439
272	-0.378074	-1.27593	0.238373	-2.67444	0.70906	0.880544	-1.17867	-1.17082	0.320226	0.130248	-0.395165	-0.418442	-1.01091	-0.898474	0.901	0.803117	0.501224	-93.8664	-0.157191	1.02887	-0.698323	-0.47043	-2.21573	-3.53665	0.765637	-0.813602	0.396069	-0.76668	-1.44317	-1.09118	-13.8256	-126.5	-4.40767
273	-0.956758	-1.27593	-0.612959	-0.92644	-0.0125561	0.880544	-1.17867	-1.17082	-0.0316707	0.130248	-0.395165	-0.418442	-1.01091	-0.898474	-0.861826	-0.552355	-0.751837	-39.8426	-0.157191	-1.38254	-0.698323	-2.51578	-2.21573	-3.53665	-0.277465	-2.6627	-0.25536	-0.76668	-1.44317	-1.09118	-27.0069	-34.5	-1.20209
274	0.875742	-1.27593	-0.612959	-2.67444	1.43068	0.880544	-1.17867	-1.17082	1.37592	1.08328	-0.395165	-0.418442	-1.01091	-0.898474	-0.861826	-0.891223	0.501224	-39.8426	1.10034	1.02887	-2.12347	-0.47043	-0.562199	-3.53665	1.91305	-0.813602	0.396069	-0.76668	-1.44317	-1.09118	-11.5707	-131.5	-4.58188
275	-0.0405079	-1.27593	1.08971	-0.92644	-0.0125561	-0.599362	-1.17867	-1.17082	-0.0316707	-0.18743	-0.395165	-0.418442	-2.72433	-0.898474	1.68448	0.633683	0.501224	-107.372	-0.157191	0.225065	-0.698323	-2.51578	-2.21573	-3.53665	-0.486085	-2.6627	0.265783	-0.76668	-1.44317	-1.09118	-20.926	-91.5	-3.18815
276	0.827518	-1.27593	1.08971	-2.67444	1.43068	0.880544	-1.17867	-1.17082	1.02402	1.08328	-0.395165	-0.418442	-1.01091	-0.898474	0.901	0.803117	0.501224	-129.32	1.10034	1.02887	-0.698323	-0.47043	-0.562199	-3.53665	2.12167	-0.813602	0.00521143	-0.76668	-1.44317	-1.09118	-5.47859	-142.5	-4.96516
277	-0.378074	-1.27593	1.08971	-2.67444	0.70906	-0.599362	-1.17867	-2.97207	-0.0316707	0.130248	-0.395165	-0.418442	-1.01091	-0.898474	0.901	0.803117	0.501224	-98.9312	-0.157191	0.225065	-0.698323	-2.51578	-2.21573	-3.53665	0.244086	-0.813602	-0.125074	-2.50913	-1.44317	-1.09118	-22.2366	-78.5	-2.73519
278	0.827518	-1.27593	-0.612959	-0.92644	-0.0125561	0.880544	-1.17867	-2.97207	-0.0316707	0.447927	-0.395165	-0.418442	-2.72433	-0.898474	-0.861826	-0.552355	0.501224	-39.8426	-0.157191	1.02887	-2.12347	-2.51578	-2.21573	-3.53665	-0.277465	-2.6627	-0.25536	-0.76668	-1.44317	-1.09118	-26.1803	-45.5	-1.58537
279	-0.378074	-1.27593	-0.612959	-0.92644	-0.734172	0.140591	-1.17867	-2.97207	-0.735464	0.447927	-0.395165	-0.418442	-2.72433	-0.898474	-0.861826	-0.891223	0.501224	-73.6075	-0.785956	1.02887	-0.698323	-2.51578	-2.21573	-3.53665	-0.694706	-2.6627	-0.320503	-0.76668	-1.44317	-1.09118	-29.5424	-10.5	-0.365854
280	-0.426297	-3.04805	-0.612959	-2.67444	-0.0125561	0.880544	-1.17867	-2.97207	-0.383567	0.130248	-0.395165	-0.418442	-2.72433	-0.898474	-0.861826	-0.552355	-0.751837	-98.9312	-0.157191	-1.38254	-2.12347	-2.51578	-2.21573	-3.53665	-0.381775	-2.6627	-0.25536	-0.76668	-1.44317	-1.09118	-35.3335	43.5	1.51568
281	-0.860311	-1.27593	-0.612959	-0.92644	-0.734172	-1.33931	-1.17867	-2.97207	-0.0316707	-2.0935	-0.395165	-0.418442	-2.72433	-0.898474	-0.861826	-0.891223	-0.751837	-6.07768	-0.785956	-0.578739	-0.698323	-2.51578	-2.21573	-3.53665	-1.00764	-2.6627	-0.841646	-0.76668	-1.44317	-1.09118	-37.1044	60.5	2.10801
282	-0.908534	-3.04805	1.08971	-2.67444	-0.0125561	0.880544	-1.17867	-2.97207	-0.0316707	-0.18743	-0.395165	-0.418442	-2.72433	-0.898474	0.901	0.803117	-0.751837	-107.372	0.471574	1.02887	-2.12347	-2.51578	-2.21573	-3.53665	0.557016	-0.813602	0.396069	-2.50913	-1.44317	-3.07515	-28.1991	-24.5	-0.853659
283	0.152387	-1.27593	-0.612959	-2.67444	-0.0125561	-0.599362	-3.02033	-2.97207	-0.735464	0.447927	-0.395165	-0.418442	-2.72433	-0.898474	-0.861826	-1.23009	0.501224	-73.6075	-0.157191	-1.38254	-0.698323	-2.51578	-2.21573	-3.53665	-0.799016	-2.6627	-0.450789	-0.76668	-1.44317	-3.07515	-36.96	59.5	2.07317
284	-0.908534	-1.27593	0.238373	-0.92644	-0.0125561	0.140591	-3.02033	-2.97207	-0.0316707	-0.18743	-0.395165	-0.418442	-2.72433	-0.898474	0.901	0.803117	-0.751837	-107.372	-0.157191	1.02887	-0.698323	-2.51578	-2.21573	-3.53665	0.348396	-0.813602	0.330926	-0.76668	-1.44317	-1.09118	-23.8629	-62.5	-2.1777
285	-0.378074	-1.27593	-0.612959	-0.92644	-0.0125561	0.140591	-1.17867	-2.97207	-0.0316707	0.130248	-0.395165	-0.418442	-2.72433	-0.898474	-0.861826	-0.552355	0.501224	-39.8426	0.471574	-0.578739	-2.12347	-0.47043	-2.21573	-3.53665	0.869947	-0.813602	0.20064	-0.76668	-1.44317	-3.07515	-25.9085	-47.5	-1.65505
286	-0.956758	-1.27593	-0.612959	-2.67444	0.70906	-0.599362	-1.17867	-2.97207	-0.0316707	-0.18743	-0.395165	-0.418442	-2.72433	-0.898474	-0.861826	-0.552355	-0.751837	-39.8426	0.471574	-0.578739	-2.12347	-0.47043	-2.21573	-3.53665	0.557016	-0.813602	0.265783	-0.76668	-1.44317	-3.07515	-30.0721	0.5	0.0174216
287	0.00771579	-1.27593	1.08971	-2.67444	-0.0125561	0.880544	-1.17867	-2.97207	-0.0316707	0.130248	-0.395165	-0.418442	-2.72433	-0.898474	0.901	0.803117	0.501224	-107.372	-0.785956	0.225065	-2.12347	-2.51578	14.3195	-3.53665	-0.486085	-2.6627	-0.25536	-0.76668	-1.44317	-3.07515	-11.2672	-132.5	-4.61672
288	-0.378074	-1.27593	-0.612959	-2.67444	-0.734172	-0.599362	-1.17867	-2.97207	-0.383567	-0.18743	-0.395165	-0.418442	-2.72433	-0.898474	-0.861826	-1.23009	0.501224	-6.07768	-0.785956	-0.578739	-2.12347	-2.51578	-0.562199	-3.53665	-0.799016	-2.6627	-0.581074	-0.76668	-1.44317	-3.07515	-36.4483	57.5	2.00348

## Sheet: Sheet2
HH	RI, created by PCA	RI, transformed	RI (0<0; 1=, 0-30;2=>=30)	RI (o,1)	RI, transformed, converted into 5
1	-41.1031	-109.5	0	0	-3.81533
2	-42.7223	-136.5	0	0	-4.7561
3	-38.9489	-139.5	0	0	-4.86063
4	-43.6501	-120.5	0	0	-4.19861
5	-20.4333	88.5	2	1	3.08362
6	-57.6969	-143.5	0	0	-5
7	-19.5774	-86.5	0	0	-3.01394
8	-40.6321	-14.5	0	0	-0.505226
9	-10.1599	67.5	2	1	2.35192
10	-14.3059	3.5	1	1	0.121951
11	-17.2623	13.5	1	1	0.470383
12	-13.6552	-22.5	0	0	-0.783972
13	-44.4553	-2.5	0	0	-0.087108
14	-24.8655	-17.5	0	0	-0.609756
15	-30.8801	81.5	2	1	2.83972
16	-38.5332	-24.5	0	0	-0.853659
17	-13.2481	72.5	2	1	2.52613
18	-24.3388	68.5	2	1	2.38676
19	-39.7381	-20.5	0	0	-0.714286
20	-40.9462	-13.5	0	0	-0.470383
21	-45.8671	-55.5	0	0	-1.9338
22	-16.2213	8.5	1	1	0.296167
23	-26.9189	52.5	2	1	1.82927
24	-50.9506	12.5	1	1	0.43554
25	-43.4289	-65.5	0	0	-2.28223
26	-54.219	-114.5	0	0	-3.98955
27	-44.3301	-108.5	0	0	-3.78049
28	-15.6539	77.5	2	1	2.70035
29	-45.1782	-132.5	0	0	-4.61672
30	-23.4697	27.5	1	1	0.958188
31	-49.2104	-102.5	0	0	-3.57143
32	-9.10116	41.5	2	1	1.44599
33	-35.9446	-30.5	0	0	-1.06272
34	-39.9982	-18.5	0	0	-0.644599
35	-22.1425	2.5	1	1	0.087108
36	-44.7692	-107.5	0	0	-3.74564
37	-22.8299	65.5	2	1	2.28223
38	-40.2152	-110.5	0	0	-3.85017
39	-17.3907	-96.5	0	0	-3.36237
40	-29.9854	128.5	2	1	4.47735
41	-29.6926	-49.5	0	0	-1.72474
42	-32.6158	32.5	2	1	1.1324
43	-24.2248	46.5	2	1	1.62021
44	-35.7892	118.5	2	1	4.12892
45	-19.9492	57.5	2	1	2.00348
46	-33.8043	62.5	2	1	2.1777
47	-50.8351	-98.5	0	0	-3.43206
48	-9.11798	110.5	2	1	3.85017
49	-34.0925	63.5	2	1	2.21254
50	-52.1696	-92.5	0	0	-3.223
51	-15.8785	-11.5	0	0	-0.400697
52	-50.5913	-99.5	0	0	-3.4669
53	-33.361	-36.5	0	0	-1.27178
54	-44.2115	-60.5	0	0	-2.10801
55	-3.62219	89.5	2	1	3.11847
56	-36.7388	138.5	2	1	4.82578
57	-41.518	-9.5	0	0	-0.33101
58	-39.0418	142.5	2	1	4.96516
59	-40.3359	-15.5	0	0	-0.54007
60	-46.8447	-129.5	0	0	-4.5122
61	-12.8651	127.5	2	1	4.44251
62	-38.1809	140.5	2	1	4.89547
63	-29.8986	79.5	2	1	2.77003
64	-19.3755	84.5	2	1	2.94425
65	-30.0024	80.5	2	1	2.80488
66	-18.5021	-5.5	0	0	-0.191638
67	-23.1886	66.5	2	1	2.31707
68	-26.3882	71.5	2	1	2.49129
69	-15.3644	76.5	2	1	2.66551
70	-40.2693	-16.5	0	0	-0.574913
71	-15.0753	58.5	2	1	2.03833
72	-40.9889	-12.5	0	0	-0.43554
73	-26.7864	51.5	2	1	1.79443
74	-38.925	141.5	2	1	4.93031
75	-31.239	130.5	2	1	4.54704
76	-29.6956	126.5	2	1	4.40767
77	-32.2836	29.5	1	1	1.02787
78	-51.9578	-93.5	0	0	-3.25784
79	-36.0458	137.5	2	1	4.79094
80	-28.9105	124.5	2	1	4.33798
81	-48.1239	-104.5	0	0	-3.64111
82	-31.3239	131.5	2	1	4.58188
83	-28.4785	53.5	2	1	1.86411
84	-33.7449	61.5	2	1	2.14286
85	-28.8959	-105.5	0	0	-3.67596
86	-41.0481	45.5	2	1	1.58537
87	-22.3952	-43.5	0	0	-1.51568
88	-40.3835	44.5	2	1	1.55052
89	-21.6143	-81.5	0	0	-2.83972
90	-27.7006	14.5	1	1	0.505226
91	-35.539	-141.5	0	0	-4.93031
92	-25.3667	10.5	1	1	0.365854
93	-26.4842	50.5	2	1	1.75958
94	-30.1537	-47.5	0	0	-1.65505
95	-30.1446	-128.5	0	0	-4.47735
96	-35.386	38.5	2	1	1.34146
97	-21.591	96.5	2	1	3.36237
98	-32.4573	31.5	2	1	1.09756
99	-19.8957	139.5	0	0	4.86063
100	-40.5139	-74.5	0	0	-2.59582
101	-22.3505	-44.5	0	0	-1.55052
102	-45.7506	-1.5	0	0	-0.0522648
103	-18.9336	56.5	2	1	1.96864
104	-35.6203	-90.5	0	0	-3.15331
105	-44.8594	-133.5	0	0	-4.65157
106	-38.3425	-112.5	0	0	-3.91986
107	-28.3815	-57.5	0	0	-2.00348
108	-32.1783	5.5	1	1	0.191638
109	-38.0385	-25.5	0	0	-0.888502
110	-27.2043	39.5	2	1	1.37631
111	-35.8755	-89.5	0	0	-3.11847
112	-36.3208	40.5	2	1	1.41115
113	-28.1658	16.5	1	1	0.574913
114	-22.9968	-77.5	0	0	-2.70035
115	-43.1975	-134.5	0	0	-4.68641
116	-21.3843	0.5	1	1	0.0174216
117	-43.8166	-6.5	0	0	-0.226481
118	-36.043	-88.5	0	0	-3.08362
119	-31.9928	28.5	1	1	0.993031
120	-28.7634	18.5	1	1	0.644599
121	-33.1067	33.5	2	1	1.16725
122	-31.7561	-40.5	0	0	-1.41115
123	-39.1574	55.5	2	1	1.9338
124	-40.1535	-76.5	0	0	-2.66551
125	-33.3252	-37.5	0	0	-1.30662
126	-26.158	-68.5	0	0	-2.38676
127	-51.4475	-121.5	0	0	-4.23345
128	-20.6263	-54.5	0	0	-1.89895
129	-38.374	-140.5	0	0	-4.89547
130	-33.9439	35.5	2	1	1.23693
131	-34.149	36.5	2	1	1.27178
132	-22.639	24.5	1	1	0.853659
133	-29.8495	22.5	1	1	0.783972
134	-32.3732	30.5	2	1	1.06272
135	-34.3808	-32.5	0	0	-1.1324
136	-28.0182	-58.5	0	0	-2.03833
137	-20.8937	-51.5	0	0	-1.79443
138	-42.3913	47.5	2	1	1.65505
139	-26.596	-64.5	0	0	-2.24739
140	-41.407	-10.5	0	0	-0.365854
141	-34.3084	-33.5	0	0	-1.16725
142	-43.265	49.5	2	1	1.72474
143	-41.3017	-137.5	0	0	-4.79094
144	-37.7233	-84.5	0	0	-2.94425
145	-29.2164	-53.5	0	0	-1.86411
146	-45.5542	-115.5	0	0	-4.02439
147	-28.0914	15.5	1	1	0.54007
148	-34.6945	37.5	2	1	1.30662
149	-32.5594	-38.5	0	0	-1.34146
150	-36.303	69.5	2	1	2.4216
151	-26.2395	-31.5	0	0	-1.09756
152	-40.4873	-138.5	0	0	-4.82578
153	-28.5351	-28.5	0	0	-0.993031
154	-41.859	-8.5	0	0	-0.296167
155	-28.8708	19.5	1	1	0.679443
156	-28.1212	86.5	2	1	3.01394
157	-32.2566	59.5	2	1	2.07317
158	-39.7671	-19.5	0	0	-0.679443
159	-17.7317	64.5	2	1	2.24739
160	-37.5006	-27.5	0	0	-0.958188
161	-9.91584	114.5	2	1	3.98955
162	-31.5704	-41.5	0	0	-1.44599
163	-30.571	-45.5	0	0	-1.58537
164	-15.8027	78.5	2	1	2.73519
165	-21.893	-79.5	0	0	-2.77003
166	-26.5195	-66.5	0	0	-2.31707
167	-37.5584	-26.5	0	0	-0.923345
168	-37.7733	-83.5	0	0	-2.90941
169	-47.2413	-127.5	0	0	-4.44251
170	-8.50439	108.5	2	1	3.78049
171	-20.3598	87.5	2	1	3.04878
172	-41.8739	-122.5	0	0	-4.26829
173	-22.0924	-78.5	0	0	-2.73519
174	-30.1896	-23.5	0	0	-0.818815
175	-23.1401	26.5	1	1	0.923345
176	-29.7716	20.5	1	1	0.714286
177	-53.7613	-117.5	0	0	-4.09408
178	-27.7204	-59.5	0	0	-2.07317
179	-21.7872	-80.5	0	0	-2.80488
180	-40.3192	-75.5	0	0	-2.63066
181	-43.5226	-63.5	0	0	-2.21254
182	-43.9092	-4.5	0	0	-0.156794
183	-25.5239	11.5	1	1	0.400697
184	-37.6072	-85.5	0	0	-2.97909
185	-32.9479	-100.5	0	0	-3.50174
186	-11.1501	121.5	2	1	4.23345
187	-29.3043	-52.5	0	0	-1.82927
188	-24.3693	6.5	1	1	0.226481
189	-36.4133	-87.5	0	0	-3.04878
190	-36.022	-29.5	0	0	-1.02787
191	-19.3985	-142.5	0	0	-4.96516
192	-42.3347	-7.5	0	0	-0.261324
193	-20.5448	-0.5	0	0	-0.0174216
194	-30.0685	23.5	1	1	0.818815
195	-18.4321	82.5	2	1	2.87456
196	-12.487	93.5	2	1	3.25784
197	-14.5487	75.5	2	1	2.63066
198	-41.4695	-72.5	0	0	-2.52613
199	-39.1172	-21.5	0	0	-0.749129
200	-29.7739	21.5	1	1	0.749129
201	-22.0263	1.5	1	1	0.0522648
202	-30.5352	-46.5	0	0	-1.62021
203	-29.1994	125.5	2	1	4.37282
204	-14.4847	74.5	2	1	2.59582
205	-23.7865	133.5	2	1	4.65157
206	-42.8227	-69.5	0	0	-2.4216
207	-48.5461	-123.5	0	0	-4.30314
208	-26.2266	111.5	2	1	3.88502
209	-27.9041	120.5	2	1	4.19861
210	-46.6831	-130.5	0	0	-4.54704
211	-22.2615	129.5	2	1	4.5122
212	-23.1897	99.5	2	1	3.4669
213	-16.3791	134.5	2	1	4.68641
214	-44.4539	-3.5	0	0	-0.121951
215	-19.6616	85.5	2	1	2.97909
216	-33.5209	-35.5	0	0	-1.23693
217	-31.9646	-39.5	0	0	-1.37631
218	-27.3029	117.5	2	1	4.09408
219	-45.4341	-56.5	0	0	-1.96864
220	-21.2082	94.5	2	1	3.29268
221	-34.7204	-94.5	0	0	-3.29268
222	-32.6274	-101.5	0	0	-3.53659
223	-21.7123	97.5	2	1	3.39721
224	-29.6856	-50.5	0	0	-1.75958
225	-28.4106	123.5	2	1	4.30314
226	-29.5019	-131.5	0	0	-4.58188
227	-34.4917	-95.5	0	0	-3.32753
228	-22.8889	4.5	1	1	0.156794
229	-25.75	109.5	2	1	3.81533
230	-24.4926	7.5	1	1	0.261324
231	-23.3844	100.5	2	1	3.50174
232	-48.1038	-124.5	0	0	-4.33798
233	-38.3384	43.5	2	1	1.51568
234	-23.5845	101.5	2	1	3.53659
235	-19.4666	-119.5	0	0	-4.16376
236	-16.6612	60.5	2	1	2.10801
237	-47.9032	-125.5	0	0	-4.37282
238	-25.0754	107.5	2	1	3.74564
239	-43.6132	-62.5	0	0	-2.1777
240	-19.1875	83.5	2	1	2.90941
241	-28.4582	17.5	1	1	0.609756
242	-47.7792	-126.5	0	0	-4.40767
243	-26.8891	116.5	2	1	4.05923
244	-21.9975	98.5	2	1	3.43206
245	-16.8317	135.5	2	1	4.72125
246	-24.5949	105.5	2	1	3.67596
247	-23.7908	-73.5	0	0	-2.56098
248	-31.506	25.5	1	1	0.888502
249	-31.8097	132.5	2	1	4.61672
250	-31.2254	-103.5	0	0	-3.60627
251	-20.7376	91.5	2	1	3.18815
252	-42.8584	-135.5	0	0	-4.72125
253	-7.39158	143.5	2	1	5
254	-24.0882	104.5	2	1	3.64111
255	-20.724	90.5	2	1	3.15331
256	-31.0216	-42.5	0	0	-1.48084
257	-38.0139	-82.5	0	0	-2.87456
258	-21.5398	95.5	2	1	3.32753
259	-40.1691	-111.5	0	0	-3.88502
260	-33.1959	34.5	2	1	1.20209
261	-26.4953	113.5	2	1	3.9547
262	-10.578	136.5	2	1	4.7561
263	-9.50174	112.5	2	1	3.91986
264	-34.1095	-97.5	0	0	-3.39721
265	-37.3521	-113.5	0	0	-3.9547
266	-35.5491	-91.5	0	0	-3.18815
267	-25.2064	-71.5	0	0	-2.49129
268	-23.8933	103.5	2	1	3.60627
269	-34.1554	-34.5	0	0	-1.20209
270	-25.069	106.5	2	1	3.7108
271	-16.4024	9.5	1	1	0.33101
272	-13.8256	48.5	2	1	1.6899
273	-27.0069	-61.5	0	0	-2.14286
274	-11.5707	-106.5	0	0	-3.7108
275	-20.926	92.5	2	1	3.223
276	-5.47859	119.5	2	1	4.16376
277	-22.2366	73.5	2	1	2.56098
278	-26.1803	-67.5	0	0	-2.35192
279	-29.5424	42.5	2	1	1.48084
280	-35.3335	115.5	2	1	4.02439
281	-37.1044	-116.5	0	0	-4.05923
282	-28.1991	122.5	2	1	4.26829
283	-36.96	54.5	2	1	1.89895
284	-23.8629	102.5	2	1	3.57143
285	-25.9085	-70.5	0	0	-2.45645
286	-30.0721	-48.5	0	0	-1.6899
287	-11.2672	70.5	2	1	2.45645
288	-36.4483	-118.5	0	0	-4.12892
				143

## Sheet: Sheet3
HH
1	-3.81533
2	-4.7561
3	-4.86063
4	-4.19861
5	3.08362
6	-5
7	-3.01394
8	-0.505226
9	2.35192
10	0.121951
11	0.470383
12	-0.783972
13	-0.087108
14	-0.609756
15	2.83972
16	-0.853659
17	2.52613
18	2.38676
19	-0.714286
20	-0.470383
21	-1.9338
22	0.296167
23	1.82927
24	0.43554
25	-2.28223
26	-3.98955
27	-3.78049
28	2.70035
29	-4.61672
30	0.958188
31	-3.57143
32	1.44599
33	-1.06272
34	-0.644599
35	0.087108
36	-3.74564
37	2.28223
38	-3.85017
39	-3.36237
40	4.47735
41	-1.72474
42	1.1324
43	1.62021
44	4.12892
45	2.00348
46	2.1777
47	-3.43206
48	3.85017
49	2.21254
50	-3.223
51	-0.400697
52	-3.4669
53	-1.27178
54	-2.10801
55	3.11847
56	4.82578
57	-0.33101
58	4.96516
59	-0.54007
60	-4.5122
61	4.44251
62	4.89547
63	2.77003
64	2.94425
65	2.80488
66	-0.191638
67	2.31707
68	2.49129
69	2.66551
70	-0.574913
71	2.03833
72	-0.43554
73	1.79443
74	4.93031
75	4.54704
76	4.40767
77	1.02787
78	-3.25784
79	4.79094
80	4.33798
81	-3.64111
82	4.58188
83	1.86411
84	2.14286
85	-3.67596
86	1.58537
87	-1.51568
88	1.55052
89	-2.83972
90	0.505226
91	-4.93031
92	0.365854
93	1.75958
94	-1.65505
95	-4.47735
96	1.34146
97	3.36237
98	1.09756
99	4.86063
100	-2.59582
101	-1.55052
102	-0.0522648
103	1.96864
104	-3.15331
105	-4.65157
106	-3.91986
107	-2.00348
108	0.191638
109	-0.888502
110	1.37631
111	-3.11847
112	1.41115
113	0.574913
114	-2.70035
115	-4.68641
116	0.0174216
117	-0.226481
118	-3.08362
119	0.993031
120	0.644599
121	1.16725
122	-1.41115
123	1.9338
124	-2.66551
125	-1.30662
126	-2.38676
127	-4.23345
128	-1.89895
129	-4.89547
130	1.23693
131	1.27178
132	0.853659
133	0.783972
134	1.06272
135	-1.1324
136	-2.03833
137	-1.79443
138	1.65505
139	-2.24739
140	-0.365854
141	-1.16725
142	1.72474
143	-4.79094
144	-2.94425
145	-1.86411
146	-4.02439
147	0.54007
148	1.30662
149	-1.34146
150	2.4216
151	-1.09756
152	-4.82578
153	-0.993031
154	-0.296167
155	0.679443
156	3.01394
157	2.07317
158	-0.679443
159	2.24739
160	-0.958188
161	3.98955
162	-1.44599
163	-1.58537
164	2.73519
165	-2.77003
166	-2.31707
167	-0.923345
168	-2.90941
169	-4.44251
170	3.78049
171	3.04878
172	-4.26829
173	-2.73519
174	-0.818815
175	0.923345
176	0.714286
177	-4.09408
178	-2.07317
179	-2.80488
180	-2.63066
181	-2.21254
182	-0.156794
183	0.400697
184	-2.97909
185	-3.50174
186	4.23345
187	-1.82927
188	0.226481
189	-3.04878
190	-1.02787
191	-4.96516
192	-0.261324
193	-0.0174216
194	0.818815
195	2.87456
196	3.25784
197	2.63066
198	-2.52613
199	-0.749129
200	0.749129
201	0.0522648
202	-1.62021
203	4.37282
204	2.59582
205	4.65157
206	-2.4216
207	-4.30314
208	3.88502
209	4.19861
210	-4.54704
211	4.5122
212	3.4669
213	4.68641
214	-0.121951
215	2.97909
216	-1.23693
217	-1.37631
218	4.09408
219	-1.96864
220	3.29268
221	-3.29268
222	-3.53659
223	3.39721
224	-1.75958
225	4.30314
226	-4.58188
227	-3.32753
228	0.156794
229	3.81533
230	0.261324
231	3.50174
232	-4.33798
233	1.51568
234	3.53659
235	-4.16376
236	2.10801
237	-4.37282
238	3.74564
239	-2.1777
240	2.90941
241	0.609756
242	-4.40767
243	4.05923
244	3.43206
245	4.72125
246	3.67596
247	-2.56098
248	0.888502
249	4.61672
250	-3.60627
251	3.18815
252	-4.72125
253	5
254	3.64111
255	3.15331
256	-1.48084
257	-2.87456
258	3.32753
259	-3.88502
260	1.20209
261	3.9547
262	4.7561
263	3.91986
264	-3.39721
265	-3.9547
266	-3.18815
267	-2.49129
268	3.60627
269	-1.20209
270	3.7108
271	0.33101
272	1.6899
273	-2.14286
274	-3.7108
275	3.223
276	4.16376
277	2.56098
278	-2.35192
279	1.48084
280	4.02439
281	-4.05923
282	4.26829
283	1.89895
284	3.57143
285	-2.45645
286	-1.6899
287	2.45645
288	-4.12892

## Sheet: Eigen>1
					Resilience blocks and factor loading
Variables having≥1 eignvalue, considered as indicators of Resilience					Factor loading
Indicator	Eigen value	proportion of variance(%)		Income and food access	0.857
Exposure to shock	1.519	50.64		Access to water and health	0.804
Income per capita	2.558	85.25		Asset	0.791
Improved toilet	1.433	47.76		Climate change and variability	-0.695
livestock holding	1.852	61.74		Adaptive capacity	0.926
Gender	2.177	36.28		Stability	0.846
Age	1.015	16.92		Access to basic services	0.935
Sharing	2.074	51.85		Social capital	0.972
Vertical linkage	1.007	25.18
Electricity	1.744	43.59
Road network	1.323	33.08
% land conserved	2.014	50.36
		1
		2
		3
		4
		5
		6
		7
		8
		9
		10
		11
		12
		13
		14
		15
		16
		17
		18
		19
		20
		21
		22
		23
		24
		25
		26
		27
		28
		29
		30
		31
		32
		33
		34
		35
		36
		37
		38
		39
		40
		41
		42
		43
		44
		45
		46
		47
		48
		49
		50
		51
		52
		53
		54
		55
		56
		57
		58
		59
		60
		61
		62
		63
		64
		65
		66
		67
		68
		69
		70
		71
		72
		73
		74
		75
		76
		77
		78
		79
		80
		81
		82
		83
		84
		85
		86
		87
		88
		89
		90
		91
		92
		93
		94
		95
		96
		97
		98
		99
		100
		101
		102
		103
		104
		105
		106
		107
		108
		109
		110
		111
		112
		113
		114
		115
		116
		117
		118
		119
		120
		121
		122
		123
		124
		125
		126
		127
		128
		129
		130
		131
		132
		133
		134
		135
		136
		137
		138
		139
		140
		141
		142
		143
		144

## Sheet: FL, Mean,SD
	Indicators included in resilience measurement
Indicator	Factor loading	mean	SD
Age	0.733	43.84	15.2
Gender	0.801	1.72	0.45
Diversity of inocme sources	0.607	1.72	0.71
Technology utilization	0.874	1.53	0.5
Coping strategies	0.661	3.02	0.92
Family size	0.939	4.81	1.27
Sharing	0.884	1.64	0.48
Participation in governance system	0.861	1.65	0.48
Membership to community-based organizations	0.872	4.09	2.48
Social safty net	0.832	11.59	2.62
Access to electricity	0.899	1.16	0.36
Access to road network	0.895	1.18	0.39
Access to credit	0.843	1.59	0.49
Access to market	0.799	1.56	0.49
Proportion of land under SWC measures	0.901	0.22	0.23
Proportion of infertile soil	-0.898	0.49	0.27
Perception of climate change impacts	0.614	0.6	0.49
Propotion of steep slope/topography/	0.991	0.89	5.87
Livestock holding	0.835	2.25	1.33
Farm size	0.803	1.72	0.99
Access to commuication device	0.714	1.49	0.5
Access to improved toilet	0.857	1.23	0.42
Water sufficinecy	0.797	1.34	0.48
Access to improved water	0.981	1.68	0.47
Income per capital per month(USD)	0.939	18.66	9
Diet diversity	0.919	1.44	0.49
Household food insecurity and access score (HFIAS)	-0.912	9.08	6.91
Injury/death events during the last 12 months	0.866	1.44	0.49
Climate change-induced shocks during the last 12 months	0.862	1.74	0.44
Access to early warning system	0.999	1.55	0.49

## Sheet: Sheet1
	Highland	Midland	Lowland	Combined
CCV	-0.844	-0.823	0.855	-0.695
AWH	0.827	0.679	0.74	0.804
ABS	0.781	0.804	0.761	0.935
IFA	0.726	0.914	-0.798	0.857
S	0.856	0.653	-0.883	0.846
SC	0.799	0.834	0.638	0.972
AC	0.721	0.794	0.899	0.926
A	0.937	0.969	0.661	0.791
